# Supplementary material for: Origins, Dispersal, and Impact: Bidirectional Introgression Between Chinese and European Pig Populations
Source: Adv Sci (Weinh). 2025 Apr 1;12(22):2416573. doi: 10.1002/advs.202416573 (PMC12165087; doi:10.1002/advs.202416573)
Supplement: Supplementary file 2 — Supplemental Tables [file ADVS-12-2416573-s002.xlsx]

## Sheet: S1
Supp. Table S1. Summary of individual information in this study.
Sample ID	Species	Gender	Age (Mean years BP)	Population (Abbrev)	Geographic group (Abbrev)	Depth (x)	Coverage (%)	Instrument	Platform	Accession ID
WZS1	Sus scrofa	female	Modern	Wuzhishan (WZS)	Southern Chinese (SCN)	23.228	0.941727	Illumina HiSeq 2000	Illumina	SRS465708
WZS2	Sus scrofa	female	Modern	Wuzhishan (WZS)	Southern Chinese (SCN)	23.1634	0.940538	Illumina HiSeq 2000	Illumina	SRS465709
WZS3	Sus scrofa	female	Modern	Wuzhishan (WZS)	Southern Chinese (SCN)	22.8693	0.940938	Illumina HiSeq 2000	Illumina	SRS465710
WZS4	Sus scrofa	male	Modern	Wuzhishan (WZS)	Southern Chinese (SCN)	22.7948	0.944438	Illumina HiSeq 2000	Illumina	SRS465711
WZS5	Sus scrofa	male	Modern	Wuzhishan (WZS)	Southern Chinese (SCN)	23.33	0.944278	Illumina HiSeq 2000	Illumina	SRS465712
WZS6	Sus scrofa	female	Modern	Wuzhishan (WZS)	Southern Chinese (SCN)	23.8535	0.939902	Illumina HiSeq 2000	Illumina	SRS465713
LUC1	Sus scrofa	female	Modern	Luchuan (LUC)	Southern Chinese (SCN)	20.8418	0.935537	Illumina HiSeq 2000	Illumina	SRS465722
LUC2	Sus scrofa	female	Modern	Luchuan (LUC)	Southern Chinese (SCN)	24.1598	0.93782	Illumina HiSeq 2000	Illumina	SRS465723
LUC3	Sus scrofa	female	Modern	Luchuan (LUC)	Southern Chinese (SCN)	23.9233	0.940318	Illumina HiSeq 2000	Illumina	SRS465724
LUC4	Sus scrofa	female	Modern	Luchuan (LUC)	Southern Chinese (SCN)	23.5553	0.941408	Illumina HiSeq 2000	Illumina	SRS465725
LUC5	Sus scrofa	female	Modern	Luchuan (LUC)	Southern Chinese (SCN)	25.1043	0.941597	Illumina HiSeq 2000	Illumina	SRS465726
LUC6	Sus scrofa	female	Modern	Luchuan (LUC)	Southern Chinese (SCN)	21.8847	0.941377	Illumina HiSeq 2000	Illumina	SRS465727
BMX1	Sus scrofa	female	Modern	Bamaxiang (BMX)	Southern Chinese (SCN)	23.7017	0.940821	Illumina HiSeq 2000	Illumina	SRS465762
BMX2	Sus scrofa	female	Modern	Bamaxiang (BMX)	Southern Chinese (SCN)	25.3336	0.941267	Illumina HiSeq 2000	Illumina	SRS465763
BMX3	Sus scrofa	female	Modern	Bamaxiang (BMX)	Southern Chinese (SCN)	23.0695	0.941303	Illumina HiSeq 2000	Illumina	SRS465764
BMX4	Sus scrofa	female	Modern	Bamaxiang (BMX)	Southern Chinese (SCN)	24.1793	0.942077	Illumina HiSeq 2000	Illumina	SRS465765
BMX5	Sus scrofa	female	Modern	Bamaxiang (BMX)	Southern Chinese (SCN)	24.0307	0.9414	Illumina HiSeq 2000	Illumina	SRS465766
BMX6	Sus scrofa	female	Modern	Bamaxiang (BMX)	Southern Chinese (SCN)	24.193	0.941513	Illumina HiSeq 2000	Illumina	SRS465767
JH1	Sus scrofa	male	Modern	Jinhua (JH)	Eastern Chinese (ECN)	8.40438	0.938947	Illumina HiSeq 2000	Illumina	ERS804942
JH2	Sus scrofa	female	Modern	Jinhua (JH)	Eastern Chinese (ECN)	9.31511	0.938118	Illumina HiSeq 2000	Illumina	ERS804943
JQH1	Sus scrofa	female	Modern	Jiangquhai (JQH)	Eastern Chinese (ECN)	7.78995	0.780552	Illumina HiSeq 2000	Illumina	ERS177311
JQH2	Sus scrofa	female	Modern	Jiangquhai (JQH)	Eastern Chinese (ECN)	10.1426	0.925793	Illumina HiSeq 2000	Illumina	ERS804944
JQH3	Sus scrofa	female	Modern	Jiangquhai (JQH)	Eastern Chinese (ECN)	7.46743	0.937822	Illumina HiSeq 2000	Illumina	ERS804945
JQH4	Sus scrofa	female	Modern	Jiangquhai (JQH)	Eastern Chinese (ECN)	7.88411	0.938944	Illumina HiSeq 2000	Illumina	ERS804946
WNS1	Sus scrofa	female	Modern	Wannanhua (WNS)	Eastern Chinese (ECN)	9.1519	0.939735	Illumina HiSeq 2000	Illumina	ERS804959
WNS2	Sus scrofa	female	Modern	Wannanhua (WNS)	Eastern Chinese (ECN)	8.6243	0.939061	Illumina HiSeq 2000	Illumina	ERS804960
EHL1	Sus scrofa	female	Modern	Erhualian (EHL)	Eastern Chinese (ECN)	24.2568	0.940541	Illumina HiSeq 2000	Illumina	SRS465714
EHL2	Sus scrofa	female	Modern	Erhualian (EHL)	Eastern Chinese (ECN)	22.2776	0.944086	Illumina HiSeq 2000	Illumina	SRS3728867
EHL3	Sus scrofa	female	Modern	Erhualian (EHL)	Eastern Chinese (ECN)	29.9608	0.943004	Illumina HiSeq 2000	Illumina	SRS3728868
EHL4	Sus scrofa	female	Modern	Erhualian (EHL)	Eastern Chinese (ECN)	21.922	0.944293	Illumina HiSeq 2000	Illumina	SRS3728869
EHL5	Sus scrofa	female	Modern	Erhualian (EHL)	Eastern Chinese (ECN)	30.3451	0.94272	Illumina HiSeq 2000	Illumina	SRS3728870
EHL6	Sus scrofa	female	Modern	Erhualian (EHL)	Eastern Chinese (ECN)	29.6629	0.94247	Illumina HiSeq 2000	Illumina	SRS3728871
EHL7	Sus scrofa	female	Modern	Erhualian (EHL)	Eastern Chinese (ECN)	30.0708	0.942989	Illumina HiSeq 2000	Illumina	SRS3728872
EHL8	Sus scrofa	female	Modern	Erhualian (EHL)	Eastern Chinese (ECN)	21.7632	0.944215	Illumina HiSeq 2000	Illumina	SRS3728873
EHL9	Sus scrofa	female	Modern	Erhualian (EHL)	Eastern Chinese (ECN)	22.2639	0.944135	Illumina HiSeq 2000	Illumina	SRS3728874
EHL10	Sus scrofa	female	Modern	Erhualian (EHL)	Eastern Chinese (ECN)	21.6896	0.943807	Illumina HiSeq 2000	Illumina	SRS3728875
EHL11	Sus scrofa	female	Modern	Erhualian (EHL)	Eastern Chinese (ECN)	21.6089	0.943908	Illumina HiSeq 2000	Illumina	SRS3728876
EHL12	Sus scrofa	female	Modern	Erhualian (EHL)	Eastern Chinese (ECN)	21.9732	0.943899	Illumina HiSeq 2000	Illumina	SRS3728877
EHL13	Sus scrofa	female	Modern	Erhualian (EHL)	Eastern Chinese (ECN)	21.3279	0.943826	Illumina HiSeq 2000	Illumina	SRS3728878
EHL14	Sus scrofa	female	Modern	Erhualian (EHL)	Eastern Chinese (ECN)	21.7934	0.943677	Illumina HiSeq 2000	Illumina	SRS3728879
EHL15	Sus scrofa	female	Modern	Erhualian (EHL)	Eastern Chinese (ECN)	20.6912	0.9434	Illumina HiSeq 2000	Illumina	SRS3728880
EHL16	Sus scrofa	female	Modern	Erhualian (EHL)	Eastern Chinese (ECN)	22.2896	0.944186	Illumina HiSeq 2000	Illumina	SRS3728881
EHL17	Sus scrofa	female	Modern	Erhualian (EHL)	Eastern Chinese (ECN)	22.2805	0.943999	Illumina HiSeq 2000	Illumina	SRS3728883
EHL18	Sus scrofa	female	Modern	Erhualian (EHL)	Eastern Chinese (ECN)	21.7485	0.94426	Illumina HiSeq 2000	Illumina	SRS3728884
EHL19	Sus scrofa	female	Modern	Erhualian (EHL)	Eastern Chinese (ECN)	23.8601	0.94121	Illumina HiSeq 2000	Illumina	SRS5026391
EHL20	Sus scrofa	female	Modern	Erhualian (EHL)	Eastern Chinese (ECN)	24.2224	0.940539	Illumina HiSeq 2000	Illumina	SRS5026452
MS1	Sus scrofa	female	Modern	Meishan (MS)	Eastern Chinese (ECN)	10.5411	0.935588	Illumina HiSeq 2000	Illumina	SRS2043292
MS2	Sus scrofa	female	Modern	Meishan (MS)	Eastern Chinese (ECN)	11.2024	0.935334	Illumina HiSeq 2000	Illumina	SRS2043302
MS3	Sus scrofa	female	Modern	Meishan (MS)	Eastern Chinese (ECN)	10.4677	0.936464	Illumina HiSeq 2000	Illumina	SRS2043849
MS4	Sus scrofa	female	Modern	Meishan (MS)	Eastern Chinese (ECN)	10.0413	0.935239	Illumina HiSeq 2000	Illumina	SRS2043856
MS5	Sus scrofa	female	Modern	Meishan (MS)	Eastern Chinese (ECN)	10.626	0.938842	Illumina HiSeq 2000	Illumina	SRS2043915
MS6	Sus scrofa	female	Modern	Meishan (MS)	Eastern Chinese (ECN)	11.1556	0.938819	Illumina HiSeq 2000	Illumina	SRS2044030
MS7	Sus scrofa	female	Modern	Meishan (MS)	Eastern Chinese (ECN)	10.2284	0.93597	Illumina HiSeq 2000	Illumina	SRS2048245
MS8	Sus scrofa	female	Modern	Meishan (MS)	Eastern Chinese (ECN)	9.89394	0.93597	Illumina HiSeq 2000	Illumina	SRS2048284
MS9	Sus scrofa	female	Modern	Meishan (MS)	Eastern Chinese (ECN)	10.3051	0.936761	Illumina HiSeq 2000	Illumina	SRS2048848
MS10	Sus scrofa	female	Modern	Meishan (MS)	Eastern Chinese (ECN)	9.50626	0.936695	Illumina HiSeq 2000	Illumina	SRS2052083
MS11	Sus scrofa	female	Modern	Meishan (MS)	Eastern Chinese (ECN)	10.9468	0.937912	Illumina HiSeq 2000	Illumina	SRS2053343
WNB1	Sus scrofa	male	Modern	Wannan black (WNB)	Eastern Chinese (ECN)	9.01577	0.947461	HiSeq X Ten	Illumina	SRS4410745
WNB2	Sus scrofa	male	Modern	Wannan black (WNB)	Eastern Chinese (ECN)	9.14346	0.947274	HiSeq X Ten	Illumina	SRS4410747
WNB3	Sus scrofa	female	Modern	Wannan black (WNB)	Eastern Chinese (ECN)	7.90593	0.944171	HiSeq X Ten	Illumina	SRS4410749
WNB4	Sus scrofa	male	Modern	Wannan black (WNB)	Eastern Chinese (ECN)	7.93256	0.945978	HiSeq X Ten	Illumina	SRS4410750
WNB5	Sus scrofa	female	Modern	Wannan black (WNB)	Eastern Chinese (ECN)	8.28124	0.945414	HiSeq X Ten	Illumina	SRS4410752
WNB6	Sus scrofa	male	Modern	Wannan black (WNB)	Eastern Chinese (ECN)	8.19649	0.946915	HiSeq X Ten	Illumina	SRS4410753
WNB7	Sus scrofa	male	Modern	Wannan black (WNB)	Eastern Chinese (ECN)	8.1474	0.946532	HiSeq X Ten	Illumina	SRS4410755
WNB8	Sus scrofa	male	Modern	Wannan black (WNB)	Eastern Chinese (ECN)	7.75799	0.945446	HiSeq X Ten	Illumina	SRS4410761
ASP1	Sus scrofa	female	Modern	Anqing six-end white (ASP)	Eastern Chinese (ECN)	8.16748	0.947663	HiSeq X Ten	Illumina	SRS6702987
ASP2	Sus scrofa	female	Modern	Anqing six-end white (ASP)	Eastern Chinese (ECN)	7.70657	0.947761	HiSeq X Ten	Illumina	SRS6702988
ASP3	Sus scrofa	female	Modern	Anqing six-end white (ASP)	Eastern Chinese (ECN)	8.78756	0.949254	HiSeq X Ten	Illumina	SRS6702990
ASP4	Sus scrofa	female	Modern	Anqing six-end white (ASP)	Eastern Chinese (ECN)	7.94055	0.947829	HiSeq X Ten	Illumina	SRS6702991
ASP5	Sus scrofa	female	Modern	Anqing six-end white (ASP)	Eastern Chinese (ECN)	8.18719	0.948099	HiSeq X Ten	Illumina	SRS6702992
ASP6	Sus scrofa	female	Modern	Anqing six-end white (ASP)	Eastern Chinese (ECN)	8.2221	0.950924	HiSeq X Ten	Illumina	SRS6702993
ASP7	Sus scrofa	male	Modern	Anqing six-end white (ASP)	Eastern Chinese (ECN)	8.63521	0.949345	HiSeq X Ten	Illumina	SRS6702994
ASP8	Sus scrofa	male	Modern	Anqing six-end white (ASP)	Eastern Chinese (ECN)	7.69314	0.949445	HiSeq X Ten	Illumina	SRS6702995
LIC1	Sus scrofa	female	Modern	Licha (LIC)	Northern Chinese (NCN)	11.979	0.95256	Illumina HiSeq 2000	Illumina	This study
LIC2	Sus scrofa	female	Modern	Licha (LIC)	Northern Chinese (NCN)	14.3123	0.952458	Illumina HiSeq 2000	Illumina	This study
LIC3	Sus scrofa	female	Modern	Licha (LIC)	Northern Chinese (NCN)	11.5828	0.948337	Illumina HiSeq 2000	Illumina	This study
LIC4	Sus scrofa	female	Modern	Licha (LIC)	Northern Chinese (NCN)	11.8525	0.952786	Illumina HiSeq 2000	Illumina	This study
LIC5	Sus scrofa	female	Modern	Licha (LIC)	Northern Chinese (NCN)	16.2774	0.953023	Illumina HiSeq 2000	Illumina	This study
LIC6	Sus scrofa	female	Modern	Licha (LIC)	Northern Chinese (NCN)	12.2938	0.950062	Illumina HiSeq 2000	Illumina	This study
LIC7	Sus scrofa	female	Modern	Licha (LIC)	Northern Chinese (NCN)	13.5194	0.951081	Illumina HiSeq 2000	Illumina	This study
LIC8	Sus scrofa	female	Modern	Licha (LIC)	Northern Chinese (NCN)	12.4645	0.952613	Illumina HiSeq 2000	Illumina	This study
LIC9	Sus scrofa	female	Modern	Licha (LIC)	Northern Chinese (NCN)	14.5142	0.953585	Illumina HiSeq 2000	Illumina	This study
LIC10	Sus scrofa	female	Modern	Licha (LIC)	Northern Chinese (NCN)	10.7125	0.949533	Illumina HiSeq 2000	Illumina	This study
LIC11	Sus scrofa	female	Modern	Licha (LIC)	Northern Chinese (NCN)	10.9982	0.952058	Illumina HiSeq 2000	Illumina	This study
LIC12	Sus scrofa	male	Modern	Licha (LIC)	Northern Chinese (NCN)	10.1902	0.950313	Illumina HiSeq 2000	Illumina	This study
LIC13	Sus scrofa	female	Modern	Licha (LIC)	Northern Chinese (NCN)	10.3661	0.951117	Illumina HiSeq 2000	Illumina	This study
LIC14	Sus scrofa	male	Modern	Licha (LIC)	Northern Chinese (NCN)	10.4538	0.950253	Illumina HiSeq 2000	Illumina	This study
LIC15	Sus scrofa	male	Modern	Licha (LIC)	Northern Chinese (NCN)	10.3998	0.953563	Illumina HiSeq 2000	Illumina	This study
LIC16	Sus scrofa	male	Modern	Licha (LIC)	Northern Chinese (NCN)	10.492	0.952493	Illumina HiSeq 2000	Illumina	This study
LIC17	Sus scrofa	male	Modern	Licha (LIC)	Northern Chinese (NCN)	8.49443	0.946734	Illumina HiSeq 2000	Illumina	This study
LIC18	Sus scrofa	male	Modern	Licha (LIC)	Northern Chinese (NCN)	10.7419	0.953262	Illumina HiSeq 2000	Illumina	This study
BAM1	Sus scrofa	male	Modern	Bamei (BAM)	Northern Chinese (NCN)	19.4973	0.94437	HiSeq X Ten	Illumina	SRR5947486, SRR5947551, SRR5947550, SRR5947549
BAM2	Sus scrofa	male	Modern	Bamei (BAM)	Northern Chinese (NCN)	19.7093	0.9459	HiSeq X Ten	Illumina	SRR5947548, SRR5947553, SRR5947539, SRR5947540
BAM3	Sus scrofa	male	Modern	Bamei (BAM)	Northern Chinese (NCN)	24.5176	0.947932	HiSeq X Ten	Illumina	SRR5947541, SRR5947542, SRR5947538, SRR5947476
BAM4	Sus scrofa	male	Modern	Bamei (BAM)	Northern Chinese (NCN)	20.133	0.94605	HiSeq X Ten	Illumina	SRR5947564, SRR5947563, SRR5947477, SRR5947478, SRR5947479, SRR5947480
BAM5	Sus scrofa	male	Modern	Bamei (BAM)	Northern Chinese (NCN)	22.1316	0.946247	HiSeq X Ten	Illumina	SRR5947566, SRR5947565, SRR5947567, SRR5947499
BAM6	Sus scrofa	male	Modern	Bamei (BAM)	Northern Chinese (NCN)	20.7176	0.946556	HiSeq X Ten	Illumina	SRR5947500, SRR5947502, SRR5947501, SRR5947503
HT1	Sus scrofa	female	Modern	Hetao (HT)	Northern Chinese (NCN)	22.9439	0.940398	Illumina HiSeq 2000	Illumina	SRS465750
HT2	Sus scrofa	female	Modern	Hetao (HT)	Northern Chinese (NCN)	22.1828	0.940301	Illumina HiSeq 2000	Illumina	SRS465751
HT3	Sus scrofa	male	Modern	Hetao (HT)	Northern Chinese (NCN)	18.2407	0.94261	Illumina HiSeq 2000	Illumina	SRS465752
HT4	Sus scrofa	male	Modern	Hetao (HT)	Northern Chinese (NCN)	21.8481	0.943472	Illumina HiSeq 2000	Illumina	SRS465753
HT5	Sus scrofa	female	Modern	Hetao (HT)	Northern Chinese (NCN)	22.5889	0.941626	Illumina HiSeq 2000	Illumina	SRS465754
HT6	Sus scrofa	female	Modern	Hetao (HT)	Northern Chinese (NCN)	21.8503	0.938628	Illumina HiSeq 2000	Illumina	SRS465755
MIN1	Sus scrofa	female	Modern	Min (MIN)	Northern Chinese (NCN)	23.0929	0.941447	Illumina HiSeq 2000	Illumina	SRS465756
MIN2	Sus scrofa	male	Modern	Min (MIN)	Northern Chinese (NCN)	22.6698	0.943443	Illumina HiSeq 2000	Illumina	SRS465757
MIN3	Sus scrofa	male	Modern	Min (MIN)	Northern Chinese (NCN)	23.0202	0.94229	Illumina HiSeq 2000	Illumina	SRS465758
MIN4	Sus scrofa	male	Modern	Min (MIN)	Northern Chinese (NCN)	20.8553	0.941742	Illumina HiSeq 2000	Illumina	SRS465759
MIN5	Sus scrofa	male	Modern	Min (MIN)	Northern Chinese (NCN)	24.0649	0.944189	Illumina HiSeq 2000	Illumina	SRS465760
MIN6	Sus scrofa	male	Modern	Min (MIN)	Northern Chinese (NCN)	23.496	0.945802	Illumina HiSeq 2000	Illumina	SRS465761
LWU1	Sus scrofa	male	Modern	Laiwu (LWU)	Northern Chinese (NCN)	22.8876	0.943007	Illumina HiSeq 2000	Illumina	SRS465768
LWU2	Sus scrofa	male	Modern	Laiwu (LWU)	Northern Chinese (NCN)	21.4992	0.942587	Illumina HiSeq 2000	Illumina	SRS465769
LWU3	Sus scrofa	male	Modern	Laiwu (LWU)	Northern Chinese (NCN)	24.7323	0.942978	Illumina HiSeq 2000	Illumina	SRS465770
LWU4	Sus scrofa	male	Modern	Laiwu (LWU)	Northern Chinese (NCN)	23.6508	0.943149	Illumina HiSeq 2000	Illumina	SRS465771
LWU5	Sus scrofa	male	Modern	Laiwu (LWU)	Northern Chinese (NCN)	23.4614	0.943961	Illumina HiSeq 2000	Illumina	SRS465772
LWU6	Sus scrofa	male	Modern	Laiwu (LWU)	Northern Chinese (NCN)	23.2189	0.944177	Illumina HiSeq 2000	Illumina	SRS465773
BS1	Sus scrofa	male	Modern	Baoshan (BS)	Southwestern Chinese (SWCN)	21.7715	0.94733	HiSeq X Ten	Illumina	SRR5947489, SRR5947490, SRR5947487, SRR5947488
BS2	Sus scrofa	male	Modern	Baoshan (BS)	Southwestern Chinese (SWCN)	21.6871	0.946819	HiSeq X Ten	Illumina	SRR5947492, SRR5947531, SRR5947532, SRR5947529
BS3	Sus scrofa	male	Modern	Baoshan (BS)	Southwestern Chinese (SWCN)	21.8445	0.947064	HiSeq X Ten	Illumina	SRR5947530, SRR5947527, SRR5947514, SRR5947513
BS4	Sus scrofa	female	Modern	Baoshan (BS)	Southwestern Chinese (SWCN)	22.0367	0.944647	HiSeq X Ten	Illumina	SRR5947512, SRR5947511, SRR5947510, SRR5947557
BS5	Sus scrofa	female	Modern	Baoshan (BS)	Southwestern Chinese (SWCN)	25.0423	0.944592	HiSeq X Ten	Illumina	SRR5947556, SRR5947555, SRR5947552, SRR5947554
BS6	Sus scrofa	female	Modern	Baoshan (BS)	Southwestern Chinese (SWCN)	23.7733	0.944529	HiSeq X Ten	Illumina	SRR5947521, SRR5947522, SRR5947523, SRR5947524
NJ1	Sus scrofa	male	Modern	Neijiang (NJ)	Southwestern Chinese (SWCN)	22.8765	0.946541	HiSeq X Ten	Illumina	SRR5947469, SRR5947483, SRR5947484, SRR5947481
NJ2	Sus scrofa	male	Modern	Neijiang (NJ)	Southwestern Chinese (SWCN)	23.3428	0.946093	HiSeq X Ten	Illumina	SRR5947482, SRR5947485, SRR5947493, SRR5947491
NJ3	Sus scrofa	female	Modern	Neijiang (NJ)	Southwestern Chinese (SWCN)	23.8857	0.94522	HiSeq X Ten	Illumina	SRR5947494, SRR5947495, SRR5947496, SRR5947505
NJ4	Sus scrofa	male	Modern	Neijiang (NJ)	Southwestern Chinese (SWCN)	20.8734	0.945473	HiSeq X Ten	Illumina	SRR5947504, SRR5947507, SRR5947506, SRR5947508
NJ5	Sus scrofa	male	Modern	Neijiang (NJ)	Southwestern Chinese (SWCN)	21.1386	0.945645	HiSeq X Ten	Illumina	SRR5947526, SRR5947525, SRR5947475, SRR5947519, SRR5947528
NJ6	Sus scrofa	male	Modern	Neijiang (NJ)	Southwestern Chinese (SWCN)	22.6482	0.944964	HiSeq X Ten	Illumina	SRR5947509, SRR5947470, SRR5947497, SRR5947498
TT1	Sus scrofa	male	Modern	Tibetan (TT)	Southwestern Chinese (SWCN)	26.8547	0.947399	Illumina HiSeq 2000	Illumina	SRS5026399
TT2	Sus scrofa	male	Modern	Tibetan (TT)	Southwestern Chinese (SWCN)	20.73	0.9485	Illumina HiSeq 2000	Illumina	SRS5026416
TT3	Sus scrofa	male	Modern	Tibetan (TT)	Southwestern Chinese (SWCN)	25.1	0.947732	Illumina HiSeq 2000	Illumina	SRS5026417
TT4	Sus scrofa	female	Modern	Tibetan (TT)	Southwestern Chinese (SWCN)	22.9304	0.945115	Illumina HiSeq 2000	Illumina	SRS5026423
TT5	Sus scrofa	male	Modern	Tibetan (TT)	Southwestern Chinese (SWCN)	23.1986	0.947132	Illumina HiSeq 2000	Illumina	SRS5026424
TT6	Sus scrofa	male	Modern	Tibetan (TT)	Southwestern Chinese (SWCN)	22.5199	0.947216	Illumina HiSeq 2000	Illumina	SRS5026451
TT7	Sus scrofa	female	Modern	Tibetan (TT)	Southwestern Chinese (SWCN)	24.1849	0.941723	Illumina HiSeq 2000	Illumina	SRS465728
TT8	Sus scrofa	male	Modern	Tibetan (TT)	Southwestern Chinese (SWCN)	22.5723	0.94277	Illumina HiSeq 2000	Illumina	SRS465729
TT9	Sus scrofa	male	Modern	Tibetan (TT)	Southwestern Chinese (SWCN)	18.8754	0.941086	Illumina HiSeq 2000	Illumina	SRS465730
TT10	Sus scrofa	male	Modern	Tibetan (TT)	Southwestern Chinese (SWCN)	17.6391	0.941298	Illumina HiSeq 2000	Illumina	SRS465731
TT11	Sus scrofa	female	Modern	Tibetan (TT)	Southwestern Chinese (SWCN)	18.4828	0.938972	Illumina HiSeq 2000	Illumina	SRS465732
TT12	Sus scrofa	male	Modern	Tibetan (TT)	Southwestern Chinese (SWCN)	24.7902	0.94461	Illumina HiSeq 2000	Illumina	SRS465733
YNT1	Sus scrofa	male	Modern	Yunnan Tibetan (YNT)	Southwestern Chinese (SWCN)	25.361	0.943431	Illumina HiSeq 2000	Illumina	SRS465734
YNT2	Sus scrofa	male	Modern	Yunnan Tibetan (YNT)	Southwestern Chinese (SWCN)	16.6636	0.937354	Illumina HiSeq 2000	Illumina	SRS465735
YNT3	Sus scrofa	male	Modern	Yunnan Tibetan (YNT)	Southwestern Chinese (SWCN)	24.5173	0.944796	Illumina HiSeq 2000	Illumina	SRS465736
YNT4	Sus scrofa	male	Modern	Yunnan Tibetan (YNT)	Southwestern Chinese (SWCN)	24.8948	0.944628	Illumina HiSeq 2000	Illumina	SRS465737
YNT5	Sus scrofa	male	Modern	Yunnan Tibetan (YNT)	Southwestern Chinese (SWCN)	23.702	0.944382	Illumina HiSeq 2000	Illumina	SRS465738
YNT6	Sus scrofa	male	Modern	Yunnan Tibetan (YNT)	Southwestern Chinese (SWCN)	23.5448	0.94472	Illumina HiSeq 2000	Illumina	SRS465739
SCT1	Sus scrofa	female	Modern	Sichuan Tibetan (SCT)	Southwestern Chinese (SWCN)	23.8431	0.940202	Illumina HiSeq 2000	Illumina	SRS465740
SCT2	Sus scrofa	female	Modern	Sichuan Tibetan (SCT)	Southwestern Chinese (SWCN)	23.2637	0.940781	Illumina HiSeq 2000	Illumina	SRS465741
SCT3	Sus scrofa	male	Modern	Sichuan Tibetan (SCT)	Southwestern Chinese (SWCN)	23.3152	0.942683	Illumina HiSeq 2000	Illumina	SRS465742
SCT4	Sus scrofa	male	Modern	Sichuan Tibetan (SCT)	Southwestern Chinese (SWCN)	20.3567	0.942157	Illumina HiSeq 2000	Illumina	SRS465743
SCT5	Sus scrofa	male	Modern	Sichuan Tibetan (SCT)	Southwestern Chinese (SWCN)	25.1264	0.94326	Illumina HiSeq 2000	Illumina	SRS465744
SCT6	Sus scrofa	male	Modern	Sichuan Tibetan (SCT)	Southwestern Chinese (SWCN)	24.0385	0.941477	Illumina HiSeq 2000	Illumina	SRS465745
GST1	Sus scrofa	female	Modern	Gansu Tibetan (GST)	Southwestern Chinese (SWCN)	23.8092	0.940068	Illumina HiSeq 2000	Illumina	SRS465746
GST2	Sus scrofa	female	Modern	Gansu Tibetan (GST)	Southwestern Chinese (SWCN)	21.2436	0.938104	Illumina HiSeq 2000	Illumina	SRS465747
GST3	Sus scrofa	male	Modern	Gansu Tibetan (GST)	Southwestern Chinese (SWCN)	22.0775	0.939781	Illumina HiSeq 2000	Illumina	SRS465748
GST4	Sus scrofa	female	Modern	Gansu Tibetan (GST)	Southwestern Chinese (SWCN)	22.563	0.938879	Illumina HiSeq 2000	Illumina	SRS465749
RC1	Sus scrofa	female	Modern	Rongchang (RC)	Southwestern Chinese (SWCN)	24.4622	0.942278	Illumina HiSeq 2000	Illumina	SRS1461428
RC2	Sus scrofa	female	Modern	Rongchang (RC)	Southwestern Chinese (SWCN)	19.3893	0.94687	Illumina HiSeq 2000	Illumina	SRS1842074
RC3	Sus scrofa	female	Modern	Rongchang (RC)	Southwestern Chinese (SWCN)	9.47556	0.937992	Illumina HiSeq 2000	Illumina	SRS1844647
RC4	Sus scrofa	male	Modern	Rongchang (RC)	Southwestern Chinese (SWCN)	11.6108	0.941657	Illumina HiSeq 2000	Illumina	SRS1844648
RC5	Sus scrofa	male	Modern	Rongchang (RC)	Southwestern Chinese (SWCN)	16.3184	0.938704	Illumina HiSeq 2000	Illumina	SRS2040441
NCWB1	Sus scrofa	female	Modern	NanChang Chinese wild boar (NCWB)	Chinese wild boar (CNWB)	12.2504	0.939226	Illumina HiSeq 2000	Illumina	SRS465716
NCWB2	Sus scrofa	male	Modern	NanChang Chinese wild boar (NCWB)	Chinese wild boar (CNWB)	25.1361	0.944075	Illumina HiSeq 2000	Illumina	SRS465717
SYWB1	Sus scrofa	female	Modern	Shangyou Chinese wild boar (SYWB)	Chinese wild boar (CNWB)	24.0575	0.941558	Illumina HiSeq 2000	Illumina	SRS465718
SYWB2	Sus scrofa	male	Modern	Shangyou Chinese wild boar (SYWB)	Chinese wild boar (CNWB)	18.6957	0.941779	Illumina HiSeq 2000	Illumina	SRS465719
ZJWB1	Sus scrofa	male	Modern	Zhejiang Chinese wild boar (ZJWB)	Chinese wild boar (CNWB)	17.7521	0.937378	Illumina HiSeq 2000	Illumina	SRS465720
ZJWB2	Sus scrofa	male	Modern	Zhejiang Chinese wild boar (ZJWB)	Chinese wild boar (CNWB)	18.9053	0.937414	Illumina HiSeq 2000	Illumina	SRS465721
NoCWB1	Sus scrofa	female	Modern	North Chinese wild boar (NoCWB)	Chinese wild boar (CNWB)	3.55318	0.698592	Illumina HiSeq 2000	Illumina	ERS177353
NoCWB2	Sus scrofa	female	Modern	North Chinese wild boar (NoCWB)	Chinese wild boar (CNWB)	7.29697	0.780185	Illumina HiSeq 2000	Illumina	ERS177354
ADUR1	Sus scrofa	male	Modern	American Duroc (ADUR)	European domestic (EDOM)	11.9781	0.956053	Illumina HiSeq 2000	Illumina	SRR19440443
ADUR2	Sus scrofa	male	Modern	American Duroc (ADUR)	European domestic (EDOM)	9.97005	0.955329	Illumina HiSeq 2000	Illumina	SRR19440442
ADUR3	Sus scrofa	male	Modern	American Duroc (ADUR)	European domestic (EDOM)	10.6858	0.953417	Illumina HiSeq 2000	Illumina	SRR19440444
ADUR4	Sus scrofa	male	Modern	American Duroc (ADUR)	European domestic (EDOM)	10.5032	0.955723	Illumina HiSeq 2000	Illumina	SRR19440437
ADUR5	Sus scrofa	male	Modern	American Duroc (ADUR)	European domestic (EDOM)	14.1908	0.957038	Illumina HiSeq 2000	Illumina	SRR19440430
ADUR6	Sus scrofa	male	Modern	American Duroc (ADUR)	European domestic (EDOM)	10.6073	0.953941	Illumina HiSeq 2000	Illumina	SRR19440372
ADUR7	Sus scrofa	male	Modern	American Duroc (ADUR)	European domestic (EDOM)	11.6747	0.956238	Illumina HiSeq 2000	Illumina	SRR19440366
ADUR8	Sus scrofa	male	Modern	American Duroc (ADUR)	European domestic (EDOM)	10.51	0.952674	Illumina HiSeq 2000	Illumina	SRR19440360
ADUR9	Sus scrofa	male	Modern	American Duroc (ADUR)	European domestic (EDOM)	11.9269	0.955329	Illumina HiSeq 2000	Illumina	SRR19440354
ADUR10	Sus scrofa	male	Modern	American Duroc (ADUR)	European domestic (EDOM)	11.0901	0.955527	Illumina HiSeq 2000	Illumina	SRR19443617
ADUR11	Sus scrofa	male	Modern	American Duroc (ADUR)	European domestic (EDOM)	9.99205	0.945319	Illumina HiSeq 2000	Illumina	SRR19443619
ADUR12	Sus scrofa	male	Modern	American Duroc (ADUR)	European domestic (EDOM)	10.0757	0.947896	Illumina HiSeq 2000	Illumina	SRR19443581
ADUR13	Sus scrofa	male	Modern	American Duroc (ADUR)	European domestic (EDOM)	13.4106	0.956262	Illumina HiSeq 2000	Illumina	SRR19443580
ADUR14	Sus scrofa	male	Modern	American Duroc (ADUR)	European domestic (EDOM)	13.1045	0.956754	Illumina HiSeq 2000	Illumina	SRR19443574
ADUR15	Sus scrofa	male	Modern	American Duroc (ADUR)	European domestic (EDOM)	10.0994	0.953577	Illumina HiSeq 2000	Illumina	SRR19443570
ADUR16	Sus scrofa	female	Modern	American Duroc (ADUR)	European domestic (EDOM)	12.9809	0.954692	Illumina HiSeq 2000	Illumina	SRR19443569
ADUR17	Sus scrofa	male	Modern	American Duroc (ADUR)	European domestic (EDOM)	12.247	0.956309	Illumina HiSeq 2000	Illumina	SRR19443563
ADUR18	Sus scrofa	female	Modern	American Duroc (ADUR)	European domestic (EDOM)	9.87842	0.953584	Illumina HiSeq 2000	Illumina	SRR19443670
ADUR19	Sus scrofa	male	Modern	American Duroc (ADUR)	European domestic (EDOM)	11.1439	0.956342	Illumina HiSeq 2000	Illumina	SRR19443664
ADUR20	Sus scrofa	male	Modern	American Duroc (ADUR)	European domestic (EDOM)	10.9454	0.956481	Illumina HiSeq 2000	Illumina	SRR19443659
ADUR21	Sus scrofa	female	Modern	American Duroc (ADUR)	European domestic (EDOM)	12.1481	0.954713	Illumina HiSeq 2000	Illumina	SRR19443657
ADUR22	Sus scrofa	male	Modern	American Duroc (ADUR)	European domestic (EDOM)	11.2861	0.955521	Illumina HiSeq 2000	Illumina	SRR19443652
ADUR23	Sus scrofa	male	Modern	American Duroc (ADUR)	European domestic (EDOM)	10.6827	0.94015	Illumina HiSeq 2000	Illumina	SRR19443645
ADUR24	Sus scrofa	male	Modern	American Duroc (ADUR)	European domestic (EDOM)	8.85102	0.954143	Illumina HiSeq 2000	Illumina	SRR19443611
ADUR25	Sus scrofa	male	Modern	American Duroc (ADUR)	European domestic (EDOM)	10.7769	0.955528	Illumina HiSeq 2000	Illumina	SRR19443604
ADUR26	Sus scrofa	male	Modern	American Duroc (ADUR)	European domestic (EDOM)	11.7159	0.956279	Illumina HiSeq 2000	Illumina	SRR19443599
ADUR27	Sus scrofa	male	Modern	American Duroc (ADUR)	European domestic (EDOM)	11.3832	0.955254	Illumina HiSeq 2000	Illumina	SRR19443592
ADUR28	Sus scrofa	male	Modern	American Duroc (ADUR)	European domestic (EDOM)	11.0059	0.956205	Illumina HiSeq 2000	Illumina	SRR19443587
ADUR29	Sus scrofa	male	Modern	American Duroc (ADUR)	European domestic (EDOM)	11.4558	0.956232	Illumina HiSeq 2000	Illumina	SRR19443720
ADUR30	Sus scrofa	male	Modern	American Duroc (ADUR)	European domestic (EDOM)	10.6632	0.955016	Illumina HiSeq 2000	Illumina	SRR19443715
CDUR1	Sus scrofa	male	Modern	Canadian Duroc (CDUR)	European domestic (EDOM)	21.6277	0.957687	Illumina HiSeq 2000	Illumina	SRR19443700
CDUR2	Sus scrofa	female	Modern	Canadian Duroc (CDUR)	European domestic (EDOM)	19.9475	0.95535	Illumina HiSeq 2000	Illumina	SRR19443699
CDUR3	Sus scrofa	male	Modern	Canadian Duroc (CDUR)	European domestic (EDOM)	18.3682	0.957801	Illumina HiSeq 2000	Illumina	SRR19443698
CDUR4	Sus scrofa	female	Modern	Canadian Duroc (CDUR)	European domestic (EDOM)	19.1815	0.954488	Illumina HiSeq 2000	Illumina	SRR19443693
CDUR5	Sus scrofa	female	Modern	Canadian Duroc (CDUR)	European domestic (EDOM)	17.9799	0.954923	Illumina HiSeq 2000	Illumina	SRR19443689
CDUR6	Sus scrofa	male	Modern	Canadian Duroc (CDUR)	European domestic (EDOM)	18.6803	0.957486	Illumina HiSeq 2000	Illumina	SRR19443684
CDUR7	Sus scrofa	male	Modern	Canadian Duroc (CDUR)	European domestic (EDOM)	21.2954	0.957987	Illumina HiSeq 2000	Illumina	SRR19443682
CDUR8	Sus scrofa	female	Modern	Canadian Duroc (CDUR)	European domestic (EDOM)	21.421	0.95524	Illumina HiSeq 2000	Illumina	SRR19443680
CDUR9	Sus scrofa	male	Modern	Canadian Duroc (CDUR)	European domestic (EDOM)	16.7419	0.957523	Illumina HiSeq 2000	Illumina	SRR19443678
CDUR10	Sus scrofa	male	Modern	Canadian Duroc (CDUR)	European domestic (EDOM)	17.8004	0.957365	Illumina HiSeq 2000	Illumina	SRR19443676
CDUR11	Sus scrofa	female	Modern	Canadian Duroc (CDUR)	European domestic (EDOM)	18.4493	0.954967	Illumina HiSeq 2000	Illumina	SRR19443675
CDUR12	Sus scrofa	female	Modern	Canadian Duroc (CDUR)	European domestic (EDOM)	19.0816	0.955095	Illumina HiSeq 2000	Illumina	SRR19443673
CDUR13	Sus scrofa	male	Modern	Canadian Duroc (CDUR)	European domestic (EDOM)	18.038	0.957384	Illumina HiSeq 2000	Illumina	SRR19443672
CDUR14	Sus scrofa	male	Modern	Canadian Duroc (CDUR)	European domestic (EDOM)	20.2946	0.957543	Illumina HiSeq 2000	Illumina	SRR19443640
CDUR15	Sus scrofa	male	Modern	Canadian Duroc (CDUR)	European domestic (EDOM)	18.4589	0.957209	Illumina HiSeq 2000	Illumina	SRR19443638
CDUR16	Sus scrofa	female	Modern	Canadian Duroc (CDUR)	European domestic (EDOM)	20.8479	0.955075	Illumina HiSeq 2000	Illumina	SRR19443637
CDUR17	Sus scrofa	female	Modern	Canadian Duroc (CDUR)	European domestic (EDOM)	19.7185	0.955474	Illumina HiSeq 2000	Illumina	SRR19443635
CDUR18	Sus scrofa	female	Modern	Canadian Duroc (CDUR)	European domestic (EDOM)	22.5164	0.954987	Illumina HiSeq 2000	Illumina	SRR19443634
CDUR19	Sus scrofa	female	Modern	Canadian Duroc (CDUR)	European domestic (EDOM)	18.2713	0.954725	Illumina HiSeq 2000	Illumina	SRR19443633
CDUR20	Sus scrofa	male	Modern	Canadian Duroc (CDUR)	European domestic (EDOM)	19.6405	0.957522	Illumina HiSeq 2000	Illumina	SRR19443632
CDUR21	Sus scrofa	male	Modern	Canadian Duroc (CDUR)	European domestic (EDOM)	18.969	0.957034	Illumina HiSeq 2000	Illumina	SRR19443630
CDUR22	Sus scrofa	female	Modern	Canadian Duroc (CDUR)	European domestic (EDOM)	24.0132	0.955238	Illumina HiSeq 2000	Illumina	SRR19443628
CDUR23	Sus scrofa	male	Modern	Canadian Duroc (CDUR)	European domestic (EDOM)	24.5401	0.958193	Illumina HiSeq 2000	Illumina	SRR19443626
CDUR24	Sus scrofa	female	Modern	Canadian Duroc (CDUR)	European domestic (EDOM)	25.0489	0.955747	Illumina HiSeq 2000	Illumina	SRR19443625
CDUR25	Sus scrofa	male	Modern	Canadian Duroc (CDUR)	European domestic (EDOM)	22.5932	0.957906	Illumina HiSeq 2000	Illumina	SRR19443624
CDUR26	Sus scrofa	male	Modern	Canadian Duroc (CDUR)	European domestic (EDOM)	19.6868	0.957525	Illumina HiSeq 2000	Illumina	SRR19443623
CDUR27	Sus scrofa	female	Modern	Canadian Duroc (CDUR)	European domestic (EDOM)	19.8338	0.955317	Illumina HiSeq 2000	Illumina	SRR19443621
CDUR28	Sus scrofa	female	Modern	Canadian Duroc (CDUR)	European domestic (EDOM)	20.8443	0.954697	Illumina HiSeq 2000	Illumina	SRR19450814
CDUR29	Sus scrofa	female	Modern	Canadian Duroc (CDUR)	European domestic (EDOM)	18.8527	0.95511	Illumina HiSeq 2000	Illumina	SRR19450812
TDUR1	Sus scrofa	male	Modern	Taiwan Duroc (TDUR)	European domestic (EDOM)	7.89493	0.946952	DNBSEQ-T7	MGI	This study
TDUR2	Sus scrofa	male	Modern	Taiwan Duroc (TDUR)	European domestic (EDOM)	9.69038	0.951651	DNBSEQ-T7	MGI	This study
TDUR3	Sus scrofa	male	Modern	Taiwan Duroc (TDUR)	European domestic (EDOM)	9.53233	0.951684	DNBSEQ-T7	MGI	This study
TDUR4	Sus scrofa	male	Modern	Taiwan Duroc (TDUR)	European domestic (EDOM)	9.64191	0.949705	DNBSEQ-T7	MGI	This study
TDUR5	Sus scrofa	male	Modern	Taiwan Duroc (TDUR)	European domestic (EDOM)	12.0059	0.954151	DNBSEQ-T7	MGI	This study
TDUR6	Sus scrofa	male	Modern	Taiwan Duroc (TDUR)	European domestic (EDOM)	9.8833	0.95151	DNBSEQ-T7	MGI	This study
TDUR7	Sus scrofa	male	Modern	Taiwan Duroc (TDUR)	European domestic (EDOM)	12.9233	0.954399	DNBSEQ-T7	MGI	This study
TDUR8	Sus scrofa	male	Modern	Taiwan Duroc (TDUR)	European domestic (EDOM)	9.14819	0.950819	DNBSEQ-T7	MGI	This study
TDUR9	Sus scrofa	male	Modern	Taiwan Duroc (TDUR)	European domestic (EDOM)	9.29632	0.951662	DNBSEQ-T7	MGI	This study
TDUR10	Sus scrofa	male	Modern	Taiwan Duroc (TDUR)	European domestic (EDOM)	8.71541	0.950291	DNBSEQ-T7	MGI	This study
TDUR11	Sus scrofa	male	Modern	Taiwan Duroc (TDUR)	European domestic (EDOM)	9.15412	0.950657	DNBSEQ-T7	MGI	This study
TDUR12	Sus scrofa	male	Modern	Taiwan Duroc (TDUR)	European domestic (EDOM)	9.13588	0.950068	DNBSEQ-T7	MGI	This study
TDUR13	Sus scrofa	male	Modern	Taiwan Duroc (TDUR)	European domestic (EDOM)	8.14103	0.946655	DNBSEQ-T7	MGI	This study
TDUR14	Sus scrofa	male	Modern	Taiwan Duroc (TDUR)	European domestic (EDOM)	9.2999	0.950675	DNBSEQ-T7	MGI	This study
TDUR15	Sus scrofa	male	Modern	Taiwan Duroc (TDUR)	European domestic (EDOM)	9.20108	0.951116	DNBSEQ-T7	MGI	This study
TDUR16	Sus scrofa	male	Modern	Taiwan Duroc (TDUR)	European domestic (EDOM)	10.5882	0.952914	DNBSEQ-T7	MGI	This study
TDUR17	Sus scrofa	male	Modern	Taiwan Duroc (TDUR)	European domestic (EDOM)	8.33415	0.949203	DNBSEQ-T7	MGI	This study
TDUR18	Sus scrofa	male	Modern	Taiwan Duroc (TDUR)	European domestic (EDOM)	8.21857	0.947779	DNBSEQ-T7	MGI	This study
TDUR19	Sus scrofa	male	Modern	Taiwan Duroc (TDUR)	European domestic (EDOM)	10.2425	0.950056	DNBSEQ-T7	MGI	This study
TDUR20	Sus scrofa	male	Modern	Taiwan Duroc (TDUR)	European domestic (EDOM)	8.10277	0.945272	DNBSEQ-T7	MGI	This study
TDUR21	Sus scrofa	male	Modern	Taiwan Duroc (TDUR)	European domestic (EDOM)	8.21718	0.945847	DNBSEQ-T7	MGI	This study
TDUR22	Sus scrofa	male	Modern	Taiwan Duroc (TDUR)	European domestic (EDOM)	8.73058	0.947499	DNBSEQ-T7	MGI	This study
TDUR23	Sus scrofa	male	Modern	Taiwan Duroc (TDUR)	European domestic (EDOM)	8.90227	0.950462	DNBSEQ-T7	MGI	This study
TDUR24	Sus scrofa	male	Modern	Taiwan Duroc (TDUR)	European domestic (EDOM)	9.48044	0.948263	DNBSEQ-T7	MGI	This study
TDUR25	Sus scrofa	male	Modern	Taiwan Duroc (TDUR)	European domestic (EDOM)	8.41796	0.949045	DNBSEQ-T7	MGI	This study
TDUR26	Sus scrofa	male	Modern	Taiwan Duroc (TDUR)	European domestic (EDOM)	9.20001	0.948609	DNBSEQ-T7	MGI	This study
TDUR27	Sus scrofa	male	Modern	Taiwan Duroc (TDUR)	European domestic (EDOM)	7.88393	0.94577	DNBSEQ-T7	MGI	This study
TDUR28	Sus scrofa	male	Modern	Taiwan Duroc (TDUR)	European domestic (EDOM)	8.10421	0.945943	DNBSEQ-T7	MGI	This study
TDUR29	Sus scrofa	male	Modern	Taiwan Duroc (TDUR)	European domestic (EDOM)	8.50329	0.94682	DNBSEQ-T7	MGI	This study
FLR1	Sus scrofa	female	Modern	French Landrace (FLR)	European domestic (EDOM)	14.7009	0.950721	DNBSEQ-T7	MGI	This study
FLR2	Sus scrofa	female	Modern	French Landrace (FLR)	European domestic (EDOM)	15.4868	0.95055	DNBSEQ-T7	MGI	This study
FLR3	Sus scrofa	female	Modern	French Landrace (FLR)	European domestic (EDOM)	16.8758	0.950896	DNBSEQ-T7	MGI	This study
FLR4	Sus scrofa	female	Modern	French Landrace (FLR)	European domestic (EDOM)	16.5254	0.951043	DNBSEQ-T7	MGI	This study
FLR5	Sus scrofa	female	Modern	French Landrace (FLR)	European domestic (EDOM)	16.4569	0.949724	DNBSEQ-T7	MGI	This study
FLR6	Sus scrofa	male	Modern	French Landrace (FLR)	European domestic (EDOM)	15.2137	0.952634	DNBSEQ-T7	MGI	This study
FLR7	Sus scrofa	female	Modern	French Landrace (FLR)	European domestic (EDOM)	16.3495	0.951608	DNBSEQ-T7	MGI	This study
FLR8	Sus scrofa	female	Modern	French Landrace (FLR)	European domestic (EDOM)	14.2101	0.9488	DNBSEQ-T7	MGI	This study
FLR9	Sus scrofa	female	Modern	French Landrace (FLR)	European domestic (EDOM)	14.6723	0.950815	DNBSEQ-T7	MGI	This study
FLR10	Sus scrofa	female	Modern	French Landrace (FLR)	European domestic (EDOM)	14.4512	0.94979	DNBSEQ-T7	MGI	This study
FLR11	Sus scrofa	female	Modern	French Landrace (FLR)	European domestic (EDOM)	14.4681	0.949892	DNBSEQ-T7	MGI	This study
FLR12	Sus scrofa	female	Modern	French Landrace (FLR)	European domestic (EDOM)	15.9438	0.951018	DNBSEQ-T7	MGI	This study
FLR13	Sus scrofa	female	Modern	French Landrace (FLR)	European domestic (EDOM)	14.5924	0.950178	DNBSEQ-T7	MGI	This study
FLR14	Sus scrofa	female	Modern	French Landrace (FLR)	European domestic (EDOM)	15.3997	0.950575	DNBSEQ-T7	MGI	This study
FLR15	Sus scrofa	female	Modern	French Landrace (FLR)	European domestic (EDOM)	14.5153	0.951286	DNBSEQ-T7	MGI	This study
FLR16	Sus scrofa	female	Modern	French Landrace (FLR)	European domestic (EDOM)	19.2726	0.951785	DNBSEQ-T7	MGI	This study
FLR17	Sus scrofa	female	Modern	French Landrace (FLR)	European domestic (EDOM)	18.1618	0.95162	DNBSEQ-T7	MGI	This study
FLR18	Sus scrofa	female	Modern	French Landrace (FLR)	European domestic (EDOM)	20.0294	0.951943	DNBSEQ-T7	MGI	This study
FLR19	Sus scrofa	female	Modern	French Landrace (FLR)	European domestic (EDOM)	15.4186	0.950297	DNBSEQ-T7	MGI	This study
FLR20	Sus scrofa	female	Modern	French Landrace (FLR)	European domestic (EDOM)	15.727	0.950779	DNBSEQ-T7	MGI	This study
FLR21	Sus scrofa	female	Modern	French Landrace (FLR)	European domestic (EDOM)	19.0787	0.951623	DNBSEQ-T7	MGI	This study
FLR22	Sus scrofa	female	Modern	French Landrace (FLR)	European domestic (EDOM)	14.8998	0.948794	DNBSEQ-T7	MGI	This study
FLR23	Sus scrofa	female	Modern	French Landrace (FLR)	European domestic (EDOM)	14.2677	0.949151	DNBSEQ-T7	MGI	This study
FLR24	Sus scrofa	female	Modern	French Landrace (FLR)	European domestic (EDOM)	16.2578	0.949672	DNBSEQ-T7	MGI	This study
FLR25	Sus scrofa	female	Modern	French Landrace (FLR)	European domestic (EDOM)	14.2149	0.948964	DNBSEQ-T7	MGI	This study
FLR26	Sus scrofa	female	Modern	French Landrace (FLR)	European domestic (EDOM)	14.6134	0.949481	DNBSEQ-T7	MGI	This study
FLR27	Sus scrofa	male	Modern	French Landrace (FLR)	European domestic (EDOM)	14.3767	0.950597	DNBSEQ-T7	MGI	This study
FLR28	Sus scrofa	female	Modern	French Landrace (FLR)	European domestic (EDOM)	15.4171	0.949452	DNBSEQ-T7	MGI	This study
FLR29	Sus scrofa	female	Modern	French Landrace (FLR)	European domestic (EDOM)	15.1639	0.949223	DNBSEQ-T7	MGI	This study
NLR1	Sus scrofa	female	Modern	Norwegian Landrace (NLR)	European domestic (EDOM)	14.752	0.948947	DNBSEQ-T7	MGI	This study
NLR2	Sus scrofa	female	Modern	Norwegian Landrace (NLR)	European domestic (EDOM)	15.2135	0.950501	DNBSEQ-T7	MGI	This study
NLR3	Sus scrofa	female	Modern	Norwegian Landrace (NLR)	European domestic (EDOM)	16.3749	0.950862	DNBSEQ-T7	MGI	This study
NLR4	Sus scrofa	female	Modern	Norwegian Landrace (NLR)	European domestic (EDOM)	14.7666	0.94831	DNBSEQ-T7	MGI	This study
NLR5	Sus scrofa	female	Modern	Norwegian Landrace (NLR)	European domestic (EDOM)	15.0289	0.950533	DNBSEQ-T7	MGI	This study
NLR6	Sus scrofa	female	Modern	Norwegian Landrace (NLR)	European domestic (EDOM)	15.2792	0.949101	DNBSEQ-T7	MGI	This study
NLR7	Sus scrofa	female	Modern	Norwegian Landrace (NLR)	European domestic (EDOM)	15.2967	0.949275	DNBSEQ-T7	MGI	This study
NLR8	Sus scrofa	female	Modern	Norwegian Landrace (NLR)	European domestic (EDOM)	15.794	0.950433	DNBSEQ-T7	MGI	This study
NLR9	Sus scrofa	female	Modern	Norwegian Landrace (NLR)	European domestic (EDOM)	14.8024	0.950733	DNBSEQ-T7	MGI	This study
NLR10	Sus scrofa	female	Modern	Norwegian Landrace (NLR)	European domestic (EDOM)	16.8957	0.950994	DNBSEQ-T7	MGI	This study
NLR11	Sus scrofa	female	Modern	Norwegian Landrace (NLR)	European domestic (EDOM)	15.3214	0.949297	DNBSEQ-T7	MGI	This study
NLR12	Sus scrofa	female	Modern	Norwegian Landrace (NLR)	European domestic (EDOM)	15.1029	0.950037	DNBSEQ-T7	MGI	This study
NLR13	Sus scrofa	female	Modern	Norwegian Landrace (NLR)	European domestic (EDOM)	16.6033	0.950649	DNBSEQ-T7	MGI	This study
NLR14	Sus scrofa	female	Modern	Norwegian Landrace (NLR)	European domestic (EDOM)	17.0988	0.950869	DNBSEQ-T7	MGI	This study
NLR15	Sus scrofa	female	Modern	Norwegian Landrace (NLR)	European domestic (EDOM)	16.5757	0.950902	DNBSEQ-T7	MGI	This study
NLR16	Sus scrofa	female	Modern	Norwegian Landrace (NLR)	European domestic (EDOM)	18.967	0.95108	DNBSEQ-T7	MGI	This study
NLR17	Sus scrofa	female	Modern	Norwegian Landrace (NLR)	European domestic (EDOM)	16.2463	0.951251	DNBSEQ-T7	MGI	This study
NLR18	Sus scrofa	female	Modern	Norwegian Landrace (NLR)	European domestic (EDOM)	14.9681	0.949621	DNBSEQ-T7	MGI	This study
NLR19	Sus scrofa	female	Modern	Norwegian Landrace (NLR)	European domestic (EDOM)	14.2609	0.948941	DNBSEQ-T7	MGI	This study
NLR20	Sus scrofa	female	Modern	Norwegian Landrace (NLR)	European domestic (EDOM)	14.7491	0.949358	DNBSEQ-T7	MGI	This study
NLR21	Sus scrofa	female	Modern	Norwegian Landrace (NLR)	European domestic (EDOM)	16.3178	0.950067	DNBSEQ-T7	MGI	This study
NLR22	Sus scrofa	female	Modern	Norwegian Landrace (NLR)	European domestic (EDOM)	14.1848	0.949167	DNBSEQ-T7	MGI	This study
NLR23	Sus scrofa	female	Modern	Norwegian Landrace (NLR)	European domestic (EDOM)	14.7159	0.950299	DNBSEQ-T7	MGI	This study
NLR24	Sus scrofa	female	Modern	Norwegian Landrace (NLR)	European domestic (EDOM)	15.9485	0.949259	DNBSEQ-T7	MGI	This study
NLR25	Sus scrofa	female	Modern	Norwegian Landrace (NLR)	European domestic (EDOM)	17.6582	0.95157	DNBSEQ-T7	MGI	This study
NLR26	Sus scrofa	female	Modern	Norwegian Landrace (NLR)	European domestic (EDOM)	14.7806	0.949055	DNBSEQ-T7	MGI	This study
NLR27	Sus scrofa	female	Modern	Norwegian Landrace (NLR)	European domestic (EDOM)	14.4688	0.949267	DNBSEQ-T7	MGI	This study
NLR28	Sus scrofa	female	Modern	Norwegian Landrace (NLR)	European domestic (EDOM)	16.1077	0.949592	DNBSEQ-T7	MGI	This study
NLR29	Sus scrofa	female	Modern	Norwegian Landrace (NLR)	European domestic (EDOM)	14.5404	0.949165	DNBSEQ-T7	MGI	This study
WLR1	Sus scrofa	female	Modern	Wen's Landrace (WLR)	European domestic (EDOM)	14.0546	0.950116	DNBSEQ-T7	MGI	This study
WLR2	Sus scrofa	female	Modern	Wen's Landrace (WLR)	European domestic (EDOM)	11.996	0.949279	DNBSEQ-T7	MGI	This study
WLR3	Sus scrofa	female	Modern	Wen's Landrace (WLR)	European domestic (EDOM)	11.7749	0.949356	DNBSEQ-T7	MGI	This study
WLR4	Sus scrofa	male	Modern	Wen's Landrace (WLR)	European domestic (EDOM)	10.0598	0.949407	DNBSEQ-T7	MGI	This study
WLR5	Sus scrofa	female	Modern	Wen's Landrace (WLR)	European domestic (EDOM)	17.2131	0.951256	DNBSEQ-T7	MGI	This study
WLR6	Sus scrofa	female	Modern	Wen's Landrace (WLR)	European domestic (EDOM)	14.7997	0.95062	DNBSEQ-T7	MGI	This study
WLR7	Sus scrofa	female	Modern	Wen's Landrace (WLR)	European domestic (EDOM)	14.2517	0.950389	DNBSEQ-T7	MGI	This study
WLR8	Sus scrofa	female	Modern	Wen's Landrace (WLR)	European domestic (EDOM)	14.19	0.949077	DNBSEQ-T7	MGI	This study
WLR9	Sus scrofa	female	Modern	Wen's Landrace (WLR)	European domestic (EDOM)	14.3549	0.950392	DNBSEQ-T7	MGI	This study
WLR10	Sus scrofa	female	Modern	Wen's Landrace (WLR)	European domestic (EDOM)	12.7264	0.948639	DNBSEQ-T7	MGI	This study
WLR11	Sus scrofa	female	Modern	Wen's Landrace (WLR)	European domestic (EDOM)	13.2245	0.948537	DNBSEQ-T7	MGI	This study
WLR12	Sus scrofa	female	Modern	Wen's Landrace (WLR)	European domestic (EDOM)	14.454	0.949565	DNBSEQ-T7	MGI	This study
WLR13	Sus scrofa	female	Modern	Wen's Landrace (WLR)	European domestic (EDOM)	16.6545	0.951572	DNBSEQ-T7	MGI	This study
WLR14	Sus scrofa	female	Modern	Wen's Landrace (WLR)	European domestic (EDOM)	13.5448	0.949348	DNBSEQ-T7	MGI	This study
WLR15	Sus scrofa	male	Modern	Wen's Landrace (WLR)	European domestic (EDOM)	14.2583	0.951811	DNBSEQ-T7	MGI	This study
WLR16	Sus scrofa	female	Modern	Wen's Landrace (WLR)	European domestic (EDOM)	13.1001	0.949259	DNBSEQ-T7	MGI	This study
WLR18	Sus scrofa	female	Modern	Wen's Landrace (WLR)	European domestic (EDOM)	13.2489	0.949314	DNBSEQ-T7	MGI	This study
WLR22	Sus scrofa	female	Modern	Wen's Landrace (WLR)	European domestic (EDOM)	13.9997	0.94891	DNBSEQ-T7	MGI	This study
WLR23	Sus scrofa	female	Modern	Wen's Landrace (WLR)	European domestic (EDOM)	14.7734	0.949301	DNBSEQ-T7	MGI	This study
WLR24	Sus scrofa	female	Modern	Wen's Landrace (WLR)	European domestic (EDOM)	14.1478	0.94979	DNBSEQ-T7	MGI	This study
WLR25	Sus scrofa	female	Modern	Wen's Landrace (WLR)	European domestic (EDOM)	16.9491	0.950754	DNBSEQ-T7	MGI	This study
WLR26	Sus scrofa	male	Modern	Wen's Landrace (WLR)	European domestic (EDOM)	14.4701	0.952676	DNBSEQ-T7	MGI	This study
WLR27	Sus scrofa	male	Modern	Wen's Landrace (WLR)	European domestic (EDOM)	16.735	0.953276	DNBSEQ-T7	MGI	This study
LW1	Sus scrofa	female	Modern	French Large White (LW)	European domestic (EDOM)	13.2449	0.952194	Illumina HiSeq 2000	Illumina	SRR19450934
LW2	Sus scrofa	female	Modern	French Large White (LW)	European domestic (EDOM)	11.9798	0.951997	Illumina HiSeq 2000	Illumina	SRR19450933
LW3	Sus scrofa	female	Modern	French Large White (LW)	European domestic (EDOM)	11.4145	0.952088	Illumina HiSeq 2000	Illumina	SRR19450932
LW4	Sus scrofa	female	Modern	French Large White (LW)	European domestic (EDOM)	11.3943	0.951512	Illumina HiSeq 2000	Illumina	SRR19450931
LW5	Sus scrofa	female	Modern	French Large White (LW)	European domestic (EDOM)	12.5303	0.95193	Illumina HiSeq 2000	Illumina	SRR19450929
LW6	Sus scrofa	female	Modern	French Large White (LW)	European domestic (EDOM)	12.8161	0.952074	Illumina HiSeq 2000	Illumina	SRR19450930
LW7	Sus scrofa	female	Modern	French Large White (LW)	European domestic (EDOM)	12.171	0.952164	Illumina HiSeq 2000	Illumina	SRR19450928
LW8	Sus scrofa	female	Modern	French Large White (LW)	European domestic (EDOM)	12.737	0.952113	Illumina HiSeq 2000	Illumina	SRR19450927
LW9	Sus scrofa	female	Modern	French Large White (LW)	European domestic (EDOM)	11.3385	0.951872	Illumina HiSeq 2000	Illumina	SRR19450926
LW10	Sus scrofa	female	Modern	French Large White (LW)	European domestic (EDOM)	12.0862	0.951636	Illumina HiSeq 2000	Illumina	SRR19450925
LW11	Sus scrofa	female	Modern	French Large White (LW)	European domestic (EDOM)	11.7567	0.952102	Illumina HiSeq 2000	Illumina	SRR19450924
LW12	Sus scrofa	female	Modern	French Large White (LW)	European domestic (EDOM)	11.834	0.95179	Illumina HiSeq 2000	Illumina	SRR19450923
LW13	Sus scrofa	female	Modern	French Large White (LW)	European domestic (EDOM)	14.2868	0.952759	Illumina HiSeq 2000	Illumina	This study
LW14	Sus scrofa	female	Modern	French Large White (LW)	European domestic (EDOM)	13.4146	0.952146	Illumina HiSeq 2000	Illumina	SRR19450922
LW15	Sus scrofa	female	Modern	French Large White (LW)	European domestic (EDOM)	12.3781	0.95229	Illumina HiSeq 2000	Illumina	SRR19450921
LW16	Sus scrofa	female	Modern	French Large White (LW)	European domestic (EDOM)	13.4434	0.952406	Illumina HiSeq 2000	Illumina	SRR19450920
LW17	Sus scrofa	female	Modern	French Large White (LW)	European domestic (EDOM)	12.7715	0.952232	Illumina HiSeq 2000	Illumina	SRR19450918
LW18	Sus scrofa	female	Modern	French Large White (LW)	European domestic (EDOM)	12.1702	0.951857	Illumina HiSeq 2000	Illumina	SRR19450917
LW19	Sus scrofa	female	Modern	French Large White (LW)	European domestic (EDOM)	12.5606	0.952546	Illumina HiSeq 2000	Illumina	SRR19450916
LW20	Sus scrofa	female	Modern	French Large White (LW)	European domestic (EDOM)	12.0128	0.952185	Illumina HiSeq 2000	Illumina	SRR19450915
LW21	Sus scrofa	female	Modern	French Large White (LW)	European domestic (EDOM)	14.2016	0.952541	Illumina HiSeq 2000	Illumina	SRR19450914
LW22	Sus scrofa	female	Modern	French Large White (LW)	European domestic (EDOM)	12.8516	0.952124	Illumina HiSeq 2000	Illumina	SRR19450913
LW23	Sus scrofa	female	Modern	French Large White (LW)	European domestic (EDOM)	11.7108	0.95147	Illumina HiSeq 2000	Illumina	SRR19450912
LW24	Sus scrofa	female	Modern	French Large White (LW)	European domestic (EDOM)	9.16669	0.951017	Illumina HiSeq 2000	Illumina	SRR19450911
LW25	Sus scrofa	female	Modern	French Large White (LW)	European domestic (EDOM)	12.6036	0.952076	Illumina HiSeq 2000	Illumina	SRR19450900
LW26	Sus scrofa	female	Modern	French Large White (LW)	European domestic (EDOM)	13.2001	0.952364	Illumina HiSeq 2000	Illumina	SRR19450898
LW27	Sus scrofa	female	Modern	French Large White (LW)	European domestic (EDOM)	12.6718	0.952406	Illumina HiSeq 2000	Illumina	SRR19450896
LW28	Sus scrofa	female	Modern	French Large White (LW)	European domestic (EDOM)	13.7678	0.95253	Illumina HiSeq 2000	Illumina	SRR19450891
LW29	Sus scrofa	female	Modern	French Large White (LW)	European domestic (EDOM)	12.1864	0.951899	Illumina HiSeq 2000	Illumina	SRR19450890
LW30	Sus scrofa	female	Modern	French Large White (LW)	European domestic (EDOM)	12.2968	0.952258	Illumina HiSeq 2000	Illumina	SRR19450889
BK1	Sus scrofa	female	Modern	Berkshire (BK)	European domestic (EDOM)	11.8556	0.943842	Illumina HiSeq 2000	Illumina	ERS804976
BK2	Sus scrofa	male	Modern	Berkshire (BK)	European domestic (EDOM)	9.73589	0.943136	Illumina HiSeq 2000	Illumina	ERS804977
BK3	Sus scrofa	female	Modern	Berkshire (BK)	European domestic (EDOM)	8.45631	0.944422	Illumina HiSeq 2000	Illumina	SRS962750
BK4	Sus scrofa	female	Modern	Berkshire (BK)	European domestic (EDOM)	9.17041	0.945398	Illumina HiSeq 2000	Illumina	SRS962753
BK5	Sus scrofa	female	Modern	Berkshire (BK)	European domestic (EDOM)	10.2123	0.945521	Illumina HiSeq 2000	Illumina	SRS962759
BK6	Sus scrofa	female	Modern	Berkshire (BK)	European domestic (EDOM)	14.2095	0.947373	Illumina HiSeq 2000	Illumina	SRS965762
HAM1	Sus scrofa	female	Modern	Hampshire (HAM)	European domestic (EDOM)	6.55053	0.788785	Illumina HiSeq 2000	Illumina	ERS177306
HAM2	Sus scrofa	female	Modern	Hampshire (HAM)	European domestic (EDOM)	9.32428	0.789631	Illumina HiSeq 2000	Illumina	ERS3576467
HAM3	Sus scrofa	male	Modern	Hampshire (HAM)	European domestic (EDOM)	9.03054	0.943306	Illumina HiSeq 2000	Illumina	ERS804992
HAM4	Sus scrofa	male	Modern	Hampshire (HAM)	European domestic (EDOM)	8.22308	0.940453	Illumina HiSeq 2000	Illumina	ERS804993
PIT1	Sus scrofa	female	Modern	Pietrain (PIT)	European domestic (EDOM)	10.0805	0.937905	Illumina HiSeq 2000	Illumina	ERS718608
PIT2	Sus scrofa	female	Modern	Pietrain (PIT)	European domestic (EDOM)	12.5898	0.935828	Illumina HiSeq 2000	Illumina	ERS718610
PIT3	Sus scrofa	female	Modern	Pietrain (PIT)	European domestic (EDOM)	13.4715	0.945165	Illumina HiSeq 2000	Illumina	ERS718611
PIT4	Sus scrofa	male	Modern	Pietrain (PIT)	European domestic (EDOM)	9.07572	0.945848	Illumina HiSeq 2000	Illumina	ERS718612
PIT5	Sus scrofa	male	Modern	Pietrain (PIT)	European domestic (EDOM)	8.79173	0.931984	Illumina HiSeq 2000	Illumina	ERS718613
PIT6	Sus scrofa	male	Modern	Pietrain (PIT)	European domestic (EDOM)	9.78777	0.946746	Illumina HiSeq 2000	Illumina	ERS718614
PIT7	Sus scrofa	male	Modern	Pietrain (PIT)	European domestic (EDOM)	9.94354	0.946406	Illumina HiSeq 2000	Illumina	ERS718615
PIT8	Sus scrofa	male	Modern	Pietrain (PIT)	European domestic (EDOM)	9.59035	0.941384	Illumina HiSeq 2000	Illumina	ERS718616
DLY1	Sus scrofa	female	Modern	Duroc × Landrace × Yorkshire (DLY)	Duroc × Landrace × Yorkshire (DLY)	17.3284	0.953793	NextSeq 500	Illumina	SRS2724356
DLY2	Sus scrofa	male	Modern	Duroc × Landrace × Yorkshire (DLY)	Duroc × Landrace × Yorkshire (DLY)	21.0486	0.95659	NextSeq 500	Illumina	SRS2724357
DLY3	Sus scrofa	male	Modern	Duroc × Landrace × Yorkshire (DLY)	Duroc × Landrace × Yorkshire (DLY)	14.7212	0.95546	NextSeq 500	Illumina	SRS2724358
DLY4	Sus scrofa	female	Modern	Duroc × Landrace × Yorkshire (DLY)	Duroc × Landrace × Yorkshire (DLY)	14.4634	0.953369	NextSeq 500	Illumina	SRS2724359
DLY5	Sus scrofa	male	Modern	Duroc × Landrace × Yorkshire (DLY)	Duroc × Landrace × Yorkshire (DLY)	14.5366	0.955627	NextSeq 500	Illumina	SRS2724361
DLY6	Sus scrofa	female	Modern	Duroc × Landrace × Yorkshire (DLY)	Duroc × Landrace × Yorkshire (DLY)	23.7548	0.954761	NextSeq 500	Illumina	SRS2724362
DLY7	Sus scrofa	female	Modern	Duroc × Landrace × Yorkshire (DLY)	Duroc × Landrace × Yorkshire (DLY)	13.8787	0.952914	NextSeq 500	Illumina	SRS2724367
DLY8	Sus scrofa	female	Modern	Duroc × Landrace × Yorkshire (DLY)	Duroc × Landrace × Yorkshire (DLY)	16.5446	0.953774	NextSeq 500	Illumina	SRS2724376
DLY9	Sus scrofa	female	Modern	Duroc × Landrace × Yorkshire (DLY)	Duroc × Landrace × Yorkshire (DLY)	16.5503	0.953991	NextSeq 500	Illumina	SRS2735303
DLY10	Sus scrofa	female	Modern	Duroc × Landrace × Yorkshire (DLY)	Duroc × Landrace × Yorkshire (DLY)	14.7717	0.953422	NextSeq 500	Illumina	SRS2735304
DLY11	Sus scrofa	female	Modern	Duroc × Landrace × Yorkshire (DLY)	Duroc × Landrace × Yorkshire (DLY)	20.3039	0.954277	NextSeq 500	Illumina	SRS2735306
DLY12	Sus scrofa	male	Modern	Duroc × Landrace × Yorkshire (DLY)	Duroc × Landrace × Yorkshire (DLY)	20.1254	0.956011	NextSeq 500	Illumina	SRS2737421
DLY13	Sus scrofa	male	Modern	Duroc × Landrace × Yorkshire (DLY)	Duroc × Landrace × Yorkshire (DLY)	14.3421	0.954871	NextSeq 500	Illumina	SRS2737422
DLY14	Sus scrofa	male	Modern	Duroc × Landrace × Yorkshire (DLY)	Duroc × Landrace × Yorkshire (DLY)	15.9607	0.955803	NextSeq 500	Illumina	SRS2750337
DLY15	Sus scrofa	male	Modern	Duroc × Landrace × Yorkshire (DLY)	Duroc × Landrace × Yorkshire (DLY)	20.3813	0.956916	NextSeq 500	Illumina	SRS2751304
DLY16	Sus scrofa	male	Modern	Duroc × Landrace × Yorkshire (DLY)	Duroc × Landrace × Yorkshire (DLY)	16.8951	0.955757	NextSeq 500	Illumina	SRS2751305
DLY17	Sus scrofa	male	Modern	Duroc × Landrace × Yorkshire (DLY)	Duroc × Landrace × Yorkshire (DLY)	18.2643	0.956431	NextSeq 500	Illumina	SRS2751306
DLY18	Sus scrofa	male	Modern	Duroc × Landrace × Yorkshire (DLY)	Duroc × Landrace × Yorkshire (DLY)	22.4528	0.95683	NextSeq 500	Illumina	SRS2751307
DLY19	Sus scrofa	male	Modern	Duroc × Landrace × Yorkshire (DLY)	Duroc × Landrace × Yorkshire (DLY)	25.2066	0.95755	NextSeq 500	Illumina	SRS2751308
EWB1	Sus scrofa	female	Modern	European wild boar (EWB)	European wild boar (EWB)	7.80398	0.79521	Illumina HiSeq 2000	Illumina	ERS485872
EWB2	Sus scrofa	female	Modern	European wild boar (EWB)	European wild boar (EWB)	10.7884	0.797914	Illumina HiSeq 2000	Illumina	ERS485874
EWB3	Sus scrofa	female	Modern	European wild boar (EWB)	European wild boar (EWB)	8.46606	0.797066	Illumina HiSeq 2000	Illumina	ERS485881
EWB4	Sus scrofa	female	Modern	European wild boar (EWB)	European wild boar (EWB)	9.55031	0.800611	Illumina HiSeq 2000	Illumina	ERS485883
EWB5	Sus scrofa	female	Modern	European wild boar (EWB)	European wild boar (EWB)	8.08816	0.79723	Illumina HiSeq 2000	Illumina	ERS485885
EWB6	Sus scrofa	female	Modern	European wild boar (EWB)	European wild boar (EWB)	9.34642	0.798294	Illumina HiSeq 2000	Illumina	ERS485873
EWB7	Sus scrofa	female	Modern	European wild boar (EWB)	European wild boar (EWB)	6.95469	0.792893	Illumina HiSeq 2000	Illumina	ERS485875
EWB8	Sus scrofa	female	Modern	European wild boar (EWB)	European wild boar (EWB)	8.85374	0.797146	Illumina HiSeq 2000	Illumina	ERS485877
EWB9	Sus scrofa	female	Modern	European wild boar (EWB)	European wild boar (EWB)	7.76553	0.797532	Illumina HiSeq 2000	Illumina	ERS485882
EWB10	Sus scrofa	female	Modern	European wild boar (EWB)	European wild boar (EWB)	9.22475	0.799458	Illumina HiSeq 2000	Illumina	ERS485884
OUT1	Sus scrofa	female	Modern	Sumatran wild boar (OUT)	Outgroup (OUT)	8.03368	0.775136	Illumina HiSeq 2000	Illumina	ERS177308
OUT2	Sus barbatus	female	Modern	Bearded (OUT)	Outgroup (OUT)	4.76419	0.743741	Illumina HiSeq 2000	Illumina	ERS177309
OUT3	Sus scrofa	female	Modern	Sumatran wild boar (OUT)	Outgroup (OUT)	7.9994	0.774136	Illumina HiSeq 2000	Illumina	ERS177310
OUT4	Phacochoerus africanus	female	Modern	Warthog (OUT)	Outgroup (OUT)	8.23706	0.746864	Illumina HiSeq 2000	Illumina	ERS177335
AA241	Sus scrofa	male	7750	Ancinet European pig (EUA)	Ancinet European pig (EUA)	-	-	Illumina HiSeq 2500	Illumina	ERR2986434, ERR2986435
AA266	Sus scrofa	female	2000	Ancinet European pig (EUA)	Ancinet European pig (EUA)	-	-	Illumina HiSeq 2500	Illumina	ERR2986336, ERR2986337
AA294	Sus scrofa	female	7200	Ancinet European pig (EUA)	Ancinet European pig (EUA)	-	-	Illumina HiSeq 2500	Illumina	ERR2986131, ERR2986132
AA301	Sus scrofa	male	1800	Ancinet European pig (EUA)	Ancinet European pig (EUA)	-	-	Illumina HiSeq 2500	Illumina	ERR2986297, ERR2986298
AA341	Sus scrofa	male	875	Ancinet European pig (EUA)	Ancinet European pig (EUA)	-	-	Illumina HiSeq 2500	Illumina	ERR2986475
AA343	Sus scrofa	male	875	Ancinet European pig (EUA)	Ancinet European pig (EUA)	-	-	Illumina HiSeq 2500	Illumina	ERR2986317
AA346	Sus scrofa	male	6700	Ancinet European pig (EUA)	Ancinet European pig (EUA)	-	-	Illumina HiSeq 2500	Illumina	ERR2986408
AA411	Sus scrofa	female	885	Ancinet European pig (EUA)	Ancinet European pig (EUA)	-	-	Illumina HiSeq 2500	Illumina	ERR2986223
AA414	Sus scrofa	male	885	Ancinet European pig (EUA)	Ancinet European pig (EUA)	-	-	Illumina HiSeq 2500	Illumina	ERR2986463
AA418	Sus scrofa	male	885	Ancinet European pig (EUA)	Ancinet European pig (EUA)	-	-	Illumina HiSeq 2500	Illumina	ERR2986065
AA440	Sus scrofa	male	885	Ancinet European pig (EUA)	Ancinet European pig (EUA)	-	-	Illumina HiSeq 2500	Illumina	ERR2986431
AA507	Sus scrofa	male	4572	Ancinet European pig (EUA)	Ancinet European pig (EUA)	-	-	Illumina HiSeq 2500	Illumina	ERR2986016
AA511	Sus scrofa	male	865	Ancinet European pig (EUA)	Ancinet European pig (EUA)	-	-	Illumina HiSeq 2500	Illumina	ERR2986289
AA512	Sus scrofa	female	3655	Ancinet European pig (EUA)	Ancinet European pig (EUA)	-	-	Illumina HiSeq 2500	Illumina	ERR2986113
AA513	Sus scrofa	female	5418	Ancinet European pig (EUA)	Ancinet European pig (EUA)	-	-	Illumina HiSeq 2500	Illumina	ERR2986360
AA629	Sus scrofa	female	-	Ancinet European pig (EUA)	Ancinet European pig (EUA)	-	-	Illumina HiSeq 2500	Illumina	ERR2986117
AA072	Sus scrofa	female	6000	Ancinet European pig (EUA)	Ancinet European pig (EUA)	-	-	Illumina HiSeq 2500	Illumina	ERR2986414, ERR2986415
AA212	Sus scrofa	female	6750	Ancinet European pig (EUA)	Ancinet European pig (EUA)	-	-	Illumina HiSeq 2500	Illumina	ERR2985989
AA380	Sus scrofa	female	7000	Ancinet European pig (EUA)	Ancinet European pig (EUA)	-	-	Illumina HiSeq 2500	Illumina	ERR2986077
AA480	Sus scrofa	female	7000	Ancinet European pig (EUA)	Ancinet European pig (EUA)	-	-	Illumina HiSeq 2500	Illumina	ERR2986424, ERR2986425
AA483	Sus scrofa	male	7000	Ancinet European pig (EUA)	Ancinet European pig (EUA)	-	-	Illumina HiSeq 2500	Illumina	ERR2986120, ERR2986121
BLT010	Sus scrofa	female	7148	Ancinet European pig (EUA)	Ancinet European pig (EUA)	-	-	Illumina HiSeq 2500	Illumina	ERR2985960
BLT014	Sus scrofa	female	6500	Ancinet European pig (EUA)	Ancinet European pig (EUA)	-	-	Illumina HiSeq 2500	Illumina	ERR2986242
BLT023	Sus scrofa	male	7650	Ancinet European pig (EUA)	Ancinet European pig (EUA)	-	-	Illumina HiSeq 2500	Illumina	ERR2986478
KD033	Sus scrofa	female	7120	Ancinet European pig (EUA)	Ancinet European pig (EUA)	-	-	Illumina HiSeq 2500	Illumina	ERR2986551, ERR2986552
AA112	Sus scrofa	female	3400	Ancient Near Eastern pig (NEA)	Ancient Near Eastern pig (NEA)	-	-	Illumina HiSeq 2500	Illumina	ERR2986420
AA157	Sus scrofa	female	6500	Ancient Balkan pig (BLA)	Ancient Balkan pig (BLA)	-	-	Illumina HiSeq 2500	Illumina	ERR2986133
AA231	Sus scrofa	female	1450	Ancient Near Eastern pig (NEA)	Ancient Near Eastern pig (NEA)	-	-	Illumina HiSeq 2500	Illumina	ERR2986471, ERR2986472
AA306	Sus scrofa	male	8500	Ancient Near Eastern pig (NEA)	Ancient Near Eastern pig (NEA)	-	-	Illumina HiSeq 2500	Illumina	ERR2986066, ERR2986067, ERR2986068
AA324	Sus scrofa	female	3700	Ancient Near Eastern pig (NEA)	Ancient Near Eastern pig (NEA)	-	-	Illumina HiSeq 2500	Illumina	ERR2985976, ERR2985977
AA325	Sus scrofa	female	3700	Ancient Near Eastern pig (NEA)	Ancient Near Eastern pig (NEA)	-	-	Illumina HiSeq 2500	Illumina	ERR2986062, ERR2986063
AA360	Sus scrofa	male	3500	Ancient Near Eastern pig (NEA)	Ancient Near Eastern pig (NEA)	-	-	Illumina HiSeq 2500	Illumina	ERR2986503
AA361	Sus scrofa	male	4050	Ancient Near Eastern pig (NEA)	Ancient Near Eastern pig (NEA)	-	-	Illumina HiSeq 2500	Illumina	ERR2986153, ERR2986154
AA364	Sus scrofa	male	4492	Ancient Near Eastern pig (NEA)	Ancient Near Eastern pig (NEA)	-	-	Illumina HiSeq 2500	Illumina	ERR2986428, ERR2986429
AA479	Sus scrofa	male	7000	Ancinet European pig (EUA)	Ancinet European pig (EUA)	-	-	Illumina HiSeq 2500	Illumina	ERR2986021
AA523	Sus scrofa	male	11500	Ancient Near Eastern pig (NEA)	Ancient Near Eastern pig (NEA)	-	-	Illumina HiSeq 2500	Illumina	ERR2986039, ERR2986040
AL718	Sus scrofa	female	10200	Ancient Near Eastern pig (NEA)	Ancient Near Eastern pig (NEA)	-	-	Illumina HiSeq 2500	Illumina	ERR2986555
BLT008	Sus scrofa	male	10106	Ancient Balkan pig (BLA)	Ancient Balkan pig (BLA)	-	-	Illumina HiSeq 2500	Illumina	ERR2985961
BLT009	Sus scrofa	-	8000	Ancient Balkan pig (BLA)	Ancient Balkan pig (BLA)	-	-	Illumina HiSeq 2500	Illumina	ERR2986191
BLT015	Sus scrofa	female	5330	Ancient Near Eastern pig (NEA)	Ancient Near Eastern pig (NEA)	-	-	Illumina HiSeq 2500	Illumina	ERR2986400
BLT018	Sus scrofa	male	5330	Ancient Near Eastern pig (NEA)	Ancient Near Eastern pig (NEA)	-	-	Illumina HiSeq 2500	Illumina	ERR2986459
GL980	Sus scrofa	female	10980	Ancinet European pig (EUA)	Ancinet European pig (EUA)	-	-	Illumina HiSeq 2500	Illumina	ERR2985994

## Sheet: S2
Supp. Table S2. Samples and their genomic diversity statistics.
Population	Geographic group	No.	Nsnp	PN	Ho	He	π	r20.3 (kb)	ROH (kb)
WZS	SCN	6	11727676	0.793492	0.301053	0.281346	0.00199989	1.12323	146372
LUC	SCN	6	8979992	0.607584	0.238004	0.216178	0.00154597	2.74926	387320
BMX	SCN	6	10684596	0.722918	0.27939	0.255242	0.00181803	1.57752	235414
JH	ECN	2	5240301	0.354558	0.182747	0.148095	0.00133815	-	-
JQH	ECN	4	7965745	0.538961	0.232943	0.198519	0.00133607	-	-
WNS	ECN	2	7115803	0.481454	0.216421	0.20213	0.00177458	-	-
EHL	ECN	20	11272813	0.762716	0.259123	0.247157	0.00165388	1.20332	341948
MS	ECN	11	9036461	0.611405	0.215162	0.208006	0.00140742	1.73875	442246
WNB	ECN	8	10165263	0.68778	0.238127	0.234158	0.00161601	1.12089	178863
ASP	ECN	8	12959531	0.876839	0.286455	0.29989	0.00205543	0.565093	100625
LIC	NCN	18	10917812	0.738697	0.236892	0.237794	0.00158544	1.27635	518134
BAM	NCN	6	11054258	0.747929	0.27917	0.261562	0.00186229	1.7739	364959
HT	NCN	6	11604023	0.785126	0.320053	0.281836	0.0020004	1.5779	190173
MIN	NCN	6	10295558	0.696595	0.273157	0.254721	0.00181298	2.5221	448501
LWU	NCN	6	10278451	0.695438	0.260414	0.247987	0.00176862	2.63157	531556
BS	SWCN	6	11569656	0.782801	0.320246	0.275732	0.00195799	1.30604	113518
NJ	SWCN	6	9921043	0.671256	0.255575	0.238759	0.00170234	2.37124	460172
TT	SWCN	12	13475562	0.911754	0.299766	0.306144	0.00207862	0.615266	231305
YNT	SWCN	6	11628026	0.78675	0.308309	0.28297	0.00200945	1.23901	166808
SCT	SWCN	6	11094512	0.750652	0.283165	0.273005	0.00194024	1.45636	246898
GST	SWCN	4	9839143	0.665714	0.293554	0.245558	0.00183065	-	-
RC	SWCN	5	10292556	0.696392	0.26704	0.254925	0.00184258	1.87979	244254
NCWB	CNWB	2	8184175	0.55374	0.301053	0.230785	0.00201281	-	-
SYWB	CNWB	2	7975900	0.539648	0.300328	0.224951	0.00195889	-	-
ZJWB	CNWB	2	7286772	0.493021	0.260869	0.204189	0.00178646	-	-
NoCWB	CNWB	2	6362063	0.430456	0.116539	0.104836	0.000822779	-	-
ADUR	EDOM	30	6058173	0.409895	0.107695	0.108105	0.000726986	3.07473	839935
CDUR	EDOM	29	5103148	0.345278	0.100276	0.0972382	0.000675913	6.29788	992599
TDUR	EDOM	29	5999650	0.405935	0.0995082	0.107528	0.000708212	1.88988	809227
FLR	EDOM	29	7387042	0.499806	0.13823	0.137037	0.000914393	2.34317	698283
NLR	EDOM	29	5664053	0.383229	0.113654	0.113638	0.000769615	3.97706	917151
WLR	EDOM	23	7804119	0.528025	0.143259	0.144781	0.000966385	1.95895	634184
LW	EDOM	30	8311254	0.562338	0.155522	0.15491	0.00145334	2.08285	606447
BK	EDOM	6	5877142	0.397646	0.127129	0.12973	0.000954243	4.70356	750301
HAM	EDOM	4	3976253	0.269032	0.118169	0.098522	0.000700006	-	-
PIT	EDOM	8	6717078	0.454476	0.146546	0.142676	0.00099478	2.6258	611375
DLY	DLY	19	8827325	0.597255	0.165552	0.159713	0.00107286	1.92489	447488
EWB	EWB	10	5731618	0.3878	0.0577509	0.0867202	0.000595533	4.14493	61968.2
OUT	OUT	4	6751131	0.45678	0.0261997	0.120885	0.000810383	-	-

## Sheet: S3
Supp. Table S3. Weighted FST between each population.
	WZS	LUC	BMX	JH	JQH	WNS	EHL	MS	WNB	ASP	LIC	BAM	HT	MIN	LWU	BS	NJ	TT	YNT	SCT	GST	RC	NCWB	SYWB	ZJWB	NoCWB	ADUR	CDUR	TDUR	FLR	NLR	WLR	LW	DLY	BK	HAM	PIT	EWB
WZS	0	0.081753	0.048852	0.11589	0.14966	0.077265	0.17795	0.20725	0.15239	0.099465	0.25285	0.13039	0.11787	0.15242	0.14993	0.091692	0.14401	0.074302	0.082149	0.097653	0.11918	0.099258	0.048875	0.051775	0.068398	0.093728	0.47036	0.48613	0.48334	0.40647	0.46242	0.37531	0.37973	0.34034	0.29117	0.27839	0.297	0.38526
LUC	0.081753	0	0.10857	0.22989	0.23686	0.19558	0.22025	0.26308	0.21542	0.16982	0.30562	0.20176	0.19015	0.22503	0.22179	0.16445	0.2146	0.13393	0.15534	0.17002	0.20501	0.17588	0.17113	0.17466	0.18848	0.22455	0.5175	0.53586	0.53139	0.45292	0.5121	0.42704	0.42462	0.39461	0.37645	0.38023	0.37465	0.46194
BMX	0.048852	0.10857	0	0.16049	0.18378	0.12304	0.19454	0.22936	0.17712	0.13146	0.277	0.15863	0.14685	0.18151	0.17956	0.11828	0.16918	0.098234	0.10898	0.12435	0.15189	0.12824	0.096154	0.099451	0.11503	0.14383	0.49029	0.50685	0.50328	0.42663	0.48317	0.39736	0.39973	0.36373	0.32673	0.31977	0.32933	0.41655
JH	0.11589	0.22989	0.16049	0	0.18989	0.094492	0.14354	0.21567	0.14585	0.10399	0.28607	0.13462	0.11436	0.17106	0.15127	0.13235	0.17572	0.085043	0.11064	0.11644	0.1504	0.12909	0.13062	0.14397	0.15944	0.17723	0.57923	0.61529	0.57762	0.49373	0.56438	0.46506	0.45288	0.42243	0.44175	0.47228	0.43283	0.53775
JQH	0.14966	0.23686	0.18378	0.18989	0	0.13469	0.14056	0.21267	0.15752	0.11878	0.27055	0.15246	0.12571	0.17268	0.15582	0.15537	0.19081	0.11675	0.14231	0.14737	0.16678	0.15584	0.16096	0.16873	0.1791	0.17912	0.52475	0.55121	0.52205	0.45342	0.50992	0.42205	0.41937	0.38192	0.37073	0.3768	0.36791	0.44848
WNS	0.077265	0.19558	0.12304	0.094492	0.13469	0	0.12945	0.19621	0.10626	0.055044	0.25744	0.098028	0.074909	0.12543	0.11527	0.095958	0.13839	0.055643	0.07364	0.080036	0.1011	0.088374	0.041774	0.054149	0.068995	0.039396	0.56654	0.60188	0.56365	0.47876	0.54884	0.44568	0.43555	0.39932	0.38737	0.39014	0.38815	0.49454
EHL	0.17795	0.22025	0.19454	0.14354	0.14056	0.12945	0	0.15683	0.13786	0.1807	0.27239	0.16932	0.14963	0.19055	0.16979	0.17397	0.1849	0.14591	0.16192	0.16087	0.1722	0.16597	0.16207	0.16776	0.17142	0.14941	0.41883	0.42834	0.41798	0.37645	0.40033	0.36035	0.36125	0.34357	0.3413	0.33993	0.33696	0.37497
MS	0.20725	0.26308	0.22936	0.21567	0.21267	0.19621	0.15683	0	0.16997	0.18859	0.28873	0.20611	0.17251	0.22306	0.20988	0.20829	0.22926	0.16775	0.19865	0.20205	0.22153	0.21041	0.22933	0.23409	0.23833	0.21976	0.47014	0.48639	0.46871	0.41592	0.45303	0.39474	0.39402	0.36913	0.37234	0.3807	0.36696	0.41841
WNB	0.15239	0.21542	0.17712	0.14585	0.15752	0.10626	0.13786	0.16997	0	0.1413	0.26744	0.15552	0.13396	0.17511	0.16153	0.15315	0.17664	0.12582	0.1427	0.14625	0.15929	0.15187	0.14795	0.15274	0.16009	0.14311	0.47057	0.48721	0.46873	0.41292	0.45084	0.38708	0.38969	0.35775	0.33772	0.33609	0.33658	0.3954
ASP	0.099465	0.16982	0.13146	0.10399	0.11878	0.055044	0.1807	0.18859	0.1413	0	0.1294	0.10776	0.082289	0.093328	0.11484	0.11277	0.14942	0.087583	0.10918	0.12111	0.11364	0.11947	0.064182	0.06728	0.078328	0.038374	0.31963	0.33506	0.31486	0.26079	0.30077	0.2256	0.23392	0.18764	0.1356	0.12275	0.1501	0.20454
LIC	0.25285	0.30562	0.277	0.28607	0.27055	0.25744	0.27239	0.28873	0.26744	0.1294	0	0.24974	0.22821	0.2188	0.24973	0.26202	0.29305	0.21099	0.26478	0.27514	0.27701	0.27802	0.26825	0.26771	0.27451	0.21709	0.20112	0.21379	0.20677	0.17174	0.21278	0.15004	0.16993	0.12211	0.13483	0.13204	0.13558	0.16518
BAM	0.13039	0.20176	0.15863	0.13462	0.15246	0.098028	0.16932	0.20611	0.15552	0.10776	0.24974	0	0.10044	0.14679	0.13984	0.12407	0.14783	0.095518	0.10796	0.11202	0.10072	0.11703	0.10889	0.11429	0.12615	0.11455	0.47147	0.48889	0.48196	0.40681	0.46406	0.37627	0.37986	0.34141	0.30374	0.29599	0.30822	0.38908
HT	0.11787	0.19015	0.14685	0.11436	0.12571	0.074909	0.14963	0.17251	0.13396	0.082289	0.22821	0.10044	0	0.11964	0.1216	0.11633	0.14198	0.087396	0.10202	0.10703	0.10664	0.10968	0.092162	0.097971	0.10867	0.099326	0.45651	0.47352	0.46544	0.39267	0.44933	0.36019	0.36538	0.32299	0.27834	0.26951	0.28524	0.36517
MIN	0.15242	0.22503	0.18151	0.17106	0.17268	0.12543	0.19055	0.22306	0.17511	0.093328	0.2188	0.14679	0.11964	0	0.1455	0.15622	0.18722	0.12164	0.14543	0.15231	0.15662	0.15895	0.1397	0.14511	0.15468	0.13614	0.44369	0.46545	0.45336	0.37793	0.43886	0.34441	0.35072	0.30673	0.27576	0.27119	0.28109	0.36045
LWU	0.14993	0.22179	0.17956	0.15127	0.15582	0.11527	0.16979	0.20988	0.16153	0.11484	0.24973	0.13984	0.1216	0.1455	0	0.14969	0.17985	0.11932	0.1387	0.14368	0.1491	0.14866	0.13937	0.146	0.15388	0.14257	0.47984	0.49994	0.49084	0.41217	0.47309	0.38133	0.38474	0.34624	0.31758	0.31453	0.32015	0.40305
BS	0.091692	0.16445	0.11828	0.13235	0.15537	0.095958	0.17397	0.20829	0.15315	0.11277	0.26202	0.12407	0.11633	0.15622	0.14969	0	0.10812	0.067096	0.059437	0.079131	0.10915	0.084099	0.075164	0.080235	0.094672	0.10771	0.4789	0.49521	0.48947	0.41727	0.47055	0.38668	0.39202	0.35236	0.31008	0.30002	0.31478	0.39274
NJ	0.14401	0.2146	0.16918	0.17572	0.19081	0.13839	0.1849	0.22926	0.17664	0.14942	0.29305	0.14783	0.14198	0.18722	0.17985	0.10812	0	0.10014	0.095796	0.10186	0.14104	0.095019	0.1403	0.14585	0.15847	0.16358	0.51287	0.53051	0.52219	0.45053	0.50304	0.42261	0.42449	0.39018	0.36135	0.35868	0.36313	0.44079
TT	0.074302	0.13393	0.098234	0.085043	0.11675	0.055643	0.14591	0.16775	0.12582	0.087583	0.21099	0.095518	0.087396	0.12164	0.11932	0.067096	0.10014	0	0.050273	0.054983	0.074541	0.068435	0.030586	0.0338	0.046457	0.032266	0.38628	0.39647	0.384	0.33459	0.36241	0.30876	0.31506	0.28316	0.24379	0.22958	0.24744	0.29699
YNT	0.082149	0.15534	0.10898	0.11064	0.14231	0.07364	0.16192	0.19865	0.1427	0.10918	0.26478	0.10796	0.10202	0.14543	0.1387	0.059437	0.095796	0.050273	0	0.053467	0.086504	0.068376	0.050778	0.056276	0.071267	0.0804	0.48643	0.50156	0.49597	0.42432	0.47571	0.39299	0.3989	0.35915	0.31057	0.2972	0.31644	0.39462
SCT	0.097653	0.17002	0.12435	0.11644	0.14737	0.080036	0.16087	0.20205	0.14625	0.12111	0.27514	0.11202	0.10703	0.15231	0.14368	0.079131	0.10186	0.054983	0.053467	0	0.088859	0.068137	0.067093	0.071914	0.086347	0.090578	0.49764	0.51314	0.50673	0.43598	0.48657	0.40571	0.41092	0.372	0.32624	0.31462	0.33169	0.40947
GST	0.11918	0.20501	0.15189	0.1504	0.16678	0.1011	0.1722	0.22153	0.15929	0.11364	0.27701	0.10072	0.10664	0.15662	0.1491	0.10915	0.14104	0.074541	0.086504	0.088859	0	0.10457	0.10632	0.11296	0.12716	0.13187	0.53087	0.55349	0.53972	0.45904	0.52147	0.42749	0.42889	0.38856	0.35388	0.34846	0.35764	0.44852
RC	0.099258	0.17588	0.12824	0.12909	0.15584	0.088374	0.16597	0.21041	0.15187	0.11947	0.27802	0.11703	0.10968	0.15895	0.14866	0.084099	0.095019	0.068435	0.068376	0.068137	0.10457	0	0.080277	0.086886	0.099021	0.094901	0.51688	0.53505	0.5144	0.45099	0.49498	0.42001	0.42371	0.38426	0.343	0.33273	0.34751	0.41896
NCWB	0.048875	0.17113	0.096154	0.13062	0.16096	0.041774	0.16207	0.22933	0.14795	0.064182	0.26825	0.10889	0.092162	0.1397	0.13937	0.075164	0.1403	0.030586	0.050778	0.067093	0.10632	0.080277	0	0	0	0.053369	0.57255	0.60516	0.58432	0.48533	0.56899	0.45037	0.44231	0.40279	0.37973	0.37944	0.38333	0.50442
SYWB	0.051775	0.17466	0.099451	0.14397	0.16873	0.054149	0.16776	0.23409	0.15274	0.06728	0.26771	0.11429	0.097971	0.14511	0.146	0.080235	0.14585	0.0338	0.056276	0.071914	0.11296	0.086886	0	0	0.018991	0.07318	0.57028	0.60333	0.5823	0.4823	0.56711	0.44782	0.43871	0.40026	0.38187	0.38501	0.38402	0.50577
ZJWB	0.068398	0.18848	0.11503	0.15944	0.1791	0.068995	0.17142	0.23833	0.16009	0.078328	0.27451	0.12615	0.10867	0.15468	0.15388	0.094672	0.15847	0.046457	0.071267	0.086347	0.12716	0.099021	0	0.018991	0	0.089911	0.57059	0.60476	0.58256	0.48271	0.56875	0.44951	0.44008	0.40307	0.39369	0.402	0.39291	0.51617
NoCWB	0.093728	0.22455	0.14383	0.17723	0.17912	0.039396	0.14941	0.21976	0.14311	0.038374	0.21709	0.11455	0.099326	0.13614	0.14257	0.10771	0.16358	0.032266	0.0804	0.090578	0.13187	0.094901	0.053369	0.07318	0.089911	0	0.51328	0.55985	0.5092	0.41639	0.50297	0.38435	0.37143	0.33936	0.3708	0.42716	0.35958	0.47453
ADUR	0.47036	0.5175	0.49029	0.57923	0.52475	0.56654	0.41883	0.47014	0.47057	0.31963	0.20112	0.47147	0.45651	0.44369	0.47984	0.4789	0.51287	0.38628	0.48643	0.49764	0.53087	0.51688	0.57255	0.57028	0.57059	0.51328	0	0.073611	0.05088	0.17694	0.20826	0.16528	0.17295	0.12177	0.23265	0.23825	0.21932	0.18725
CDUR	0.48613	0.53586	0.50685	0.61529	0.55121	0.60188	0.42834	0.48639	0.48721	0.33506	0.21379	0.48889	0.47352	0.46545	0.49994	0.49521	0.53051	0.39647	0.50156	0.51314	0.55349	0.53505	0.60516	0.60333	0.60476	0.55985	0.073611	0	0.082071	0.19016	0.22728	0.17974	0.18598	0.13669	0.26338	0.28617	0.24328	0.21891
TDUR	0.48334	0.53139	0.50328	0.57762	0.52205	0.56365	0.41798	0.46871	0.46873	0.31486	0.20677	0.48196	0.46544	0.45336	0.49084	0.48947	0.52219	0.384	0.49597	0.50673	0.53972	0.5144	0.58432	0.5823	0.58256	0.5092	0.05088	0.082071	0	0.17123	0.20298	0.1591	0.16965	0.11786	0.226	0.23176	0.21047	0.18033
FLR	0.40647	0.45292	0.42663	0.49373	0.45342	0.47876	0.37645	0.41592	0.41292	0.26079	0.17174	0.40681	0.39267	0.37793	0.41217	0.41727	0.45053	0.33459	0.42432	0.43598	0.45904	0.45099	0.48533	0.4823	0.48271	0.41639	0.17694	0.19016	0.17123	0	0.1083	0.06635	0.13196	0.087843	0.17357	0.18163	0.1499	0.15184
NLR	0.46242	0.5121	0.48317	0.56438	0.50992	0.54884	0.40033	0.45303	0.45084	0.30077	0.21278	0.46406	0.44933	0.43886	0.47309	0.47055	0.50304	0.36241	0.47571	0.48657	0.52147	0.49498	0.56899	0.56711	0.56875	0.50297	0.20826	0.22728	0.20298	0.1083	0	0.097496	0.16676	0.12273	0.24125	0.2664	0.20684	0.20864
WLR	0.37531	0.42704	0.39736	0.46506	0.42205	0.44568	0.36035	0.39474	0.38708	0.2256	0.15004	0.37627	0.36019	0.34441	0.38133	0.38668	0.42261	0.30876	0.39299	0.40571	0.42749	0.42001	0.45037	0.44782	0.44951	0.38435	0.16528	0.17974	0.1591	0.06635	0.097496	0	0.12257	0.067513	0.14083	0.1483	0.12296	0.129
LW	0.37973	0.42462	0.39973	0.45288	0.41937	0.43555	0.36125	0.39402	0.38969	0.23392	0.16993	0.37986	0.36538	0.35072	0.38474	0.39202	0.42449	0.31506	0.3989	0.41092	0.42889	0.42371	0.44231	0.43871	0.44008	0.37143	0.17295	0.18598	0.16965	0.13196	0.16676	0.12257	0	0.090888	0.15409	0.15181	0.11938	0.14143
DLY	0.34034	0.39461	0.36373	0.42243	0.38192	0.39932	0.34357	0.36913	0.35775	0.18764	0.12211	0.34141	0.32299	0.30673	0.34624	0.35236	0.39018	0.28316	0.35915	0.372	0.38856	0.38426	0.40279	0.40026	0.40307	0.33936	0.12177	0.13669	0.11786	0.087843	0.12273	0.067513	0.090888	0	0.10373	0.10608	0.089208	0.099071
BK	0.29117	0.37645	0.32673	0.44175	0.37073	0.38737	0.3413	0.37234	0.33772	0.1356	0.13483	0.30374	0.27834	0.27576	0.31758	0.31008	0.36135	0.24379	0.31057	0.32624	0.35388	0.343	0.37973	0.38187	0.39369	0.3708	0.23265	0.26338	0.226	0.17357	0.24125	0.14083	0.15409	0.10373	0	0.1531	0.12902	0.15909
HAM	0.27839	0.38023	0.31977	0.47228	0.3768	0.39014	0.33993	0.3807	0.33609	0.12275	0.13204	0.29599	0.26951	0.27119	0.31453	0.30002	0.35868	0.22958	0.2972	0.31462	0.34846	0.33273	0.37944	0.38501	0.402	0.42716	0.23825	0.28617	0.23176	0.18163	0.2664	0.1483	0.15181	0.10608	0.1531	0	0.14759	0.19212
PIT	0.297	0.37465	0.32933	0.43283	0.36791	0.38815	0.33696	0.36696	0.33658	0.1501	0.13558	0.30822	0.28524	0.28109	0.32015	0.31478	0.36313	0.24744	0.31644	0.33169	0.35764	0.34751	0.38333	0.38402	0.39291	0.35958	0.21932	0.24328	0.21047	0.1499	0.20684	0.12296	0.11938	0.089208	0.12902	0.14759	0	0.14799
EWB	0.38526	0.46194	0.41655	0.53775	0.44848	0.49454	0.37497	0.41841	0.3954	0.20454	0.16518	0.38908	0.36517	0.36045	0.40305	0.39274	0.44079	0.29699	0.39462	0.40947	0.44852	0.41896	0.50442	0.50577	0.51617	0.47453	0.18725	0.21891	0.18033	0.15184	0.20864	0.129	0.14143	0.099071	0.15909	0.19212	0.14799	0

## Sheet: S4
Supp. Table S4. The D and related statistics across the combinations of trio population.
P1	P2	P3	Dstatistic	Z-score	p-value	f4-ratio	BBAA	ABBA	BABA
BK	ADUR	NCN	0.0346392	11.6131	2.3e-16	0.601864	1039780	406702	379469
CDUR	ADUR	CNWB	0.00776876	2.75819	0.00581232	0.00539026	1799720	219485	216101
CDUR	ADUR	ECN	0.00186245	0.729613	0.465627	0.00140966	1649220	230832	229974
CDUR	ADUR	SCN	0.0138592	4.10242	4.0886e-05	0.00884363	1765340	232483	226127
CDUR	ADUR	SWCN	0.00833677	2.98119	0.00287134	0.00670315	1746600	229541	225746
EWB	ADUR	CNWB	0.02549	7.55301	4.25314e-14	0.0234659	1597180	299960	285048
EWB	ADUR	ECN	0.0506338	16.3697	2.3e-16	0.049339	1461040	325331	293973
EWB	ADUR	NCN	0.0817213	26.779	2.3e-16	0.770687	1078560	371283	315184
EWB	ADUR	SCN	0.0826695	20.8268	2.3e-16	0.0663697	1579600	329630	279291
EWB	ADUR	SWCN	0.0475469	14.2236	2.3e-16	0.0493499	1553670	319502	290498
FLR	ADUR	NCN	0.0242185	8.2716	2.3e-16	0.511657	1027780	400154	381230
HAM	ADUR	NCN	0.0453849	14.4511	2.3e-16	0.652894	1063450	390633	356715
LW	ADUR	NCN	0.0427972	14.9877	2.3e-16	0.662599	1010790	431145	395756
NLR	ADUR	NCN	0.0185714	6.04772	1.46911e-09	0.437834	1037210	386094	372015
PIT	ADUR	NCN	0.0436391	14.8271	2.3e-16	0.659477	1031070	417671	382742
TDUR	ADUR	CNWB	0.00770879	3.19068	0.00141937	0.00543746	1796070	223117	219703
TDUR	ADUR	ECN	0.00260143	1.16421	0.244338	0.002	1645890	234784	233566
TDUR	ADUR	SCN	0.0125812	4.35315	1.34194e-05	0.00816759	1761620	236056	230190
TDUR	ADUR	SWCN	0.00888401	3.71973	0.000199437	0.00725372	1743120	233346	229237
WLR	ADUR	NCN	0.025693	9.10129	2.3e-16	0.523626	1034860	396541	376675
ADUR	BK	CNWB	0.0571326	15.6565	2.3e-16	0.0623432	1545460	360112	321188
ADUR	BK	ECN	0.0528643	15.5655	2.3e-16	0.0628296	1404620	380382	342184
ADUR	BK	SCN	0.0634857	14.1173	2.3e-16	0.0640909	1513640	382395	336740
ADUR	BK	SWCN	0.0575643	15.5028	2.3e-16	0.0730209	1497290	377267	336197
CDUR	BK	CNWB	0.0631811	16.8533	2.3e-16	0.0673932	1556460	355974	313666
CDUR	BK	ECN	0.0549974	15.5864	2.3e-16	0.0641512	1413970	374601	335545
CDUR	BK	SCN	0.0737457	16.3041	2.3e-16	0.0723669	1525020	378641	326630
CDUR	BK	SWCN	0.0640076	16.9462	2.3e-16	0.0792348	1508060	372907	328041
EWB	BK	CNWB	0.0841508	27.5431	2.3e-16	0.084079	1529250	344174	290745
EWB	BK	ECN	0.102894	37.5673	2.3e-16	0.108773	1394810	370500	301369
EWB	BK	NCN	0.0389869	14.3065	2.3e-16	0.393316	1042620	381487	352858
EWB	BK	SCN	0.144662	41.1822	2.3e-16	0.126015	1509250	378137	282560
EWB	BK	SWCN	0.105271	35.7124	2.3e-16	0.118511	1485530	365640	295990
FLR	BK	ECN	0.00143883	0.464562	0.642245	0.0019109	1335300	379611	378520
HAM	BK	CNWB	0.0134538	3.70923	0.000207887	0.0155145	1512420	347437	338212
HAM	BK	ECN	0.0193882	5.87335	4.27084e-09	0.0241759	1374910	371033	356919
HAM	BK	NCN	0.00852433	3.02229	0.00250867	0.128743	1035630	395661	388972
HAM	BK	SCN	0.0213551	4.89741	9.71077e-07	0.0226411	1480150	369270	353828
HAM	BK	SWCN	0.0186274	5.22025	1.78678e-07	0.0250185	1465420	365753	352376
LW	BK	NCN	0.0094568	3.69882	0.000216604	0.152718	984472	435347	427190
NLR	BK	ECN	0.00287845	0.858974	0.390355	0.00376522	1338720	375129	372976
PIT	BK	NCN	0.00931449	3.54614	0.000390923	0.145319	1011150	417026	409329
TDUR	BK	CNWB	0.0627862	17.6836	2.3e-16	0.0674395	1554840	358327	315989
TDUR	BK	ECN	0.0551333	16.4275	2.3e-16	0.064702	1412560	377165	337750
TDUR	BK	SCN	0.0724739	16.3928	2.3e-16	0.0717357	1523610	381201	329681
TDUR	BK	SWCN	0.0640348	17.7053	2.3e-16	0.0797451	1506550	375359	330180
WLR	BK	ECN	0.00261739	0.885222	0.376037	0.003438	1344200	376455	374490
ADUR	CDUR	EWB	0.0216674	3.95505	7.65176e-05	0.0543374	540257	272265	260716
ADUR	CDUR	NCN	0.00682908	2.99613	0.00273432	0.19121	1239240	253644	250203
BK	CDUR	NCN	0.0397111	12.9056	2.3e-16	0.677908	1046310	401539	370866
EWB	CDUR	CNWB	0.0200437	5.65512	1.5574e-08	0.0181518	1605650	293511	281976
EWB	CDUR	ECN	0.0500801	15.6378	2.3e-16	0.0480102	1468000	319900	289387
EWB	CDUR	NCN	0.088141	28.1576	2.3e-16	0.818326	1083050	367689	308123
EWB	CDUR	SCN	0.0737102	18.1436	2.3e-16	0.0580177	1588350	320499	276495
EWB	CDUR	SWCN	0.0420716	12.2545	2.3e-16	0.0429128	1561840	312343	287123
FLR	CDUR	NCN	0.0290097	9.71939	2.3e-16	0.604685	1032410	396651	374287
HAM	CDUR	NCN	0.0505515	15.4723	2.3e-16	0.719137	1066680	388201	350841
LW	CDUR	NCN	0.0474699	16.0542	2.3e-16	0.72702	1014450	428408	389579
NLR	CDUR	NCN	0.0232968	7.3567	1.88519e-13	0.544833	1038920	384773	367253
PIT	CDUR	NCN	0.0486704	16.1135	2.3e-16	0.724439	1036790	413368	374998
TDUR	CDUR	CNWB	6.68074e-05	0.0223875	0.982139	4.71922e-05	1795460	221749	221719
TDUR	CDUR	ECN	0.000767951	0.279666	0.779734	0.000591244	1644030	234687	234327
TDUR	CDUR	NCN	0.00299604	1.23106	0.218301	0.0951787	1232640	256959	255424
TDUR	CDUR	SWCN	0.000677899	0.232027	0.816517	0.000554171	1742680	231729	231415
WLR	CDUR	NCN	0.0305064	10.5196	2.3e-16	0.614312	1038750	393653	370346
CNWB	ECN	ADUR	0.122443	62.3734	2.3e-16	0.0995274	986575	741828	579981
CNWB	ECN	BK	0.120796	63.7474	2.3e-16	0.112952	953996	747446	586331
CNWB	ECN	CDUR	0.124565	62.6373	2.3e-16	0.0975966	987574	741969	577597
CNWB	ECN	EWB	0.112968	59.5523	2.3e-16	0.0951488	988268	714602	569536
CNWB	ECN	FLR	0.116403	60.9516	2.3e-16	0.114385	945990	738349	584380
CNWB	ECN	HAM	0.117867	60.919	2.3e-16	0.0989806	961464	740827	584602
CNWB	ECN	LW	0.113953	62.5903	2.3e-16	0.121115	938765	743994	591778
CNWB	ECN	NLR	0.116657	59.0267	2.3e-16	0.105082	945002	736299	582457
CNWB	ECN	PIT	0.117908	63.6827	2.3e-16	0.117445	947308	745253	588046
CNWB	ECN	TDUR	0.12413	63.5493	2.3e-16	0.100541	988751	742786	578744
CNWB	ECN	WLR	0.116293	62.2538	2.3e-16	0.117295	947374	738860	584914
SCN	ECN	ADUR	0.0859867	35.2649	2.3e-16	0.0725	1014580	722806	608345
SCN	ECN	BK	0.0796481	34.0686	2.3e-16	0.0779727	978833	725262	618253
SCN	ECN	CDUR	0.0903347	36.461	2.3e-16	0.0731552	1016580	723951	603991
SCN	ECN	EWB	0.103604	48.8858	2.3e-16	0.0880735	1030130	709668	576424
SCN	ECN	FLR	0.0725938	31.4225	2.3e-16	0.0750354	969084	714420	617715
SCN	ECN	HAM	0.0812159	34.6045	2.3e-16	0.0707829	988750	721091	612761
SCN	ECN	LW	0.0654431	29.6021	2.3e-16	0.0739361	959676	717882	629692
SCN	ECN	NLR	0.0748438	30.5042	2.3e-16	0.0704937	969226	713499	614134
SCN	ECN	PIT	0.0747941	32.4449	2.3e-16	0.0783818	970941	721863	621395
SCN	ECN	TDUR	0.0895226	37.1452	2.3e-16	0.0750702	1017790	724800	605691
SCN	ECN	WLR	0.0757615	33.483	2.3e-16	0.0801708	972439	716901	615924
SWCN	ECN	ADUR	0.075805	43.2041	2.3e-16	0.0631271	1063750	700123	601457
SWCN	ECN	BK	0.0729844	42.6819	2.3e-16	0.0703757	1029570	704141	608349
SWCN	ECN	CDUR	0.0782094	43.7698	2.3e-16	0.0626636	1064850	700363	598760
SWCN	ECN	EWB	0.0761405	44.9795	2.3e-16	0.065124	1071180	679141	583038
SWCN	ECN	FLR	0.0666193	40.1253	2.3e-16	0.0677727	1020290	693771	607107
SWCN	ECN	HAM	0.0729098	42.2902	2.3e-16	0.0626512	1038890	699383	604330
SWCN	ECN	LW	0.0644908	40.4754	2.3e-16	0.0712592	1013110	699459	614707
SWCN	ECN	NLR	0.067626	38.7444	2.3e-16	0.0627382	1019870	692283	604581
SWCN	ECN	PIT	0.0697007	41.5811	2.3e-16	0.0718162	1022330	701397	609992
SWCN	ECN	TDUR	0.0780404	45.0752	2.3e-16	0.0647235	1066300	701451	599894
SWCN	ECN	WLR	0.0681257	41.4922	2.3e-16	0.0711155	1022730	695335	606637
ADUR	FLR	CNWB	0.0668049	18.8339	2.3e-16	0.0720472	1533020	359172	314188
ADUR	FLR	ECN	0.0520015	16.21	2.3e-16	0.0610332	1395210	375330	338224
ADUR	FLR	SCN	0.0771312	17.3205	2.3e-16	0.0770169	1499660	383076	328213
ADUR	FLR	SWCN	0.0695445	19.2527	2.3e-16	0.0873123	1484170	377627	328519
BK	FLR	CNWB	0.00847408	2.53933	0.0111065	0.0103486	1471320	360570	354510
BK	FLR	NCN	0.0101154	3.75066	0.000176369	0.183643	998334	414879	406570
BK	FLR	SCN	0.0121986	2.87721	0.00401212	0.013811	1435540	382049	372840
BK	FLR	SWCN	0.0107222	3.116	0.0018332	0.0154191	1422340	378895	370856
CDUR	FLR	CNWB	0.0728207	20.0853	2.3e-16	0.0770438	1541700	356284	307916
CDUR	FLR	ECN	0.0539183	16.0772	2.3e-16	0.0623571	1402480	371034	333070
CDUR	FLR	SCN	0.0874282	19.4496	2.3e-16	0.0851787	1508870	380717	319499
CDUR	FLR	SWCN	0.0759802	20.7285	2.3e-16	0.09343	1492710	374597	321692
EWB	FLR	CNWB	0.0932602	30.4092	2.3e-16	0.0937266	1507830	349102	289542
EWB	FLR	ECN	0.100889	37.3865	2.3e-16	0.10719	1376790	371686	303560
EWB	FLR	NCN	0.0497795	18.7691	2.3e-16	0.508192	1022600	390052	353060
EWB	FLR	SCN	0.157637	44.7669	2.3e-16	0.138264	1486660	385060	280191
EWB	FLR	SWCN	0.11665	39.2611	2.3e-16	0.132305	1463750	372174	294416
HAM	FLR	CNWB	0.0217158	6.16765	6.93133e-10	0.025697	1477860	359436	344157
HAM	FLR	ECN	0.0174429	5.41672	6.07039e-08	0.0222924	1344020	379558	366543
HAM	FLR	NCN	0.0185212	6.4857	8.83206e-11	0.288621	1003420	412278	397284
HAM	FLR	SCN	0.0331889	7.46324	8.44229e-14	0.0361362	1444780	383621	358975
HAM	FLR	SWCN	0.0290248	8.16016	3.34585e-16	0.0400389	1430620	379496	358088
LW	FLR	NCN	0.0198167	8.13512	4.11563e-16	0.308282	990783	423671	407206
NLR	FLR	CNWB	0.00159194	0.548336	0.583461	0.00161196	1559780	294248	293313
NLR	FLR	ECN	0.00171031	0.649495	0.516019	0.00185828	1422790	311231	310168
NLR	FLR	SCN	0.00600268	1.63989	0.101028	0.0056306	1520260	311991	308268
NLR	FLR	SWCN	0.00341034	1.16052	0.245839	0.00407656	1507320	309099	306998
PIT	FLR	NCN	0.0197874	7.85227	4.08571e-15	0.302186	1007610	412435	396429
TDUR	FLR	CNWB	0.0728631	20.9152	2.3e-16	0.0770908	1544330	356309	307912
TDUR	FLR	ECN	0.0544473	17.0442	2.3e-16	0.0629101	1405160	371101	332777
TDUR	FLR	SCN	0.0866397	19.919	2.3e-16	0.0845569	1511590	380830	320102
TDUR	FLR	SWCN	0.0764482	21.59	2.3e-16	0.0939338	1495390	374676	321457
WLR	FLR	CNWB	0.00138726	0.582591	0.560168	0.00146628	1544760	307076	306225
WLR	FLR	ECN	0.00134643	0.623417	0.53301	0.00152876	1408710	325000	324126
WLR	FLR	NCN	0.00133508	0.704393	0.481188	0.0248343	1063720	353337	352394
WLR	FLR	SCN	0.00794963	2.6605	0.00780252	0.00776598	1506660	326246	321100
WLR	FLR	SWCN	0.00452252	1.86356	0.0623837	0.00563345	1493370	322992	320083
ADUR	HAM	CNWB	0.0459295	12.0692	2.3e-16	0.0475681	1572450	338146	308448
ADUR	HAM	ECN	0.0350887	10.0528	2.3e-16	0.0396184	1433310	355237	331153
ADUR	HAM	SCN	0.0442533	9.45709	2.3e-16	0.0424112	1542830	356427	326218
ADUR	HAM	SWCN	0.0408767	10.7526	2.3e-16	0.0492409	1525720	352590	324897
CDUR	HAM	CNWB	0.051756	13.09	2.3e-16	0.0526994	1579540	336138	303055
CDUR	HAM	ECN	0.0367751	10.1239	2.3e-16	0.0409774	1438820	351640	326694
CDUR	HAM	SCN	0.0543252	11.4201	2.3e-16	0.0508837	1550360	354852	318284
CDUR	HAM	SWCN	0.0470613	12.076	2.3e-16	0.0556182	1532550	350323	318832
EWB	HAM	CNWB	0.0730696	21.8263	2.3e-16	0.0696938	1549640	325178	280893
EWB	HAM	ECN	0.085818	28.4189	2.3e-16	0.0867328	1417270	348699	293580
EWB	HAM	NCN	0.0313244	10.5715	2.3e-16	0.302773	1060700	362723	340689
EWB	HAM	SCN	0.127293	33.4701	2.3e-16	0.105781	1531930	355235	275009
EWB	HAM	SWCN	0.0892032	27.9442	2.3e-16	0.0959155	1507550	344129	287762
LW	HAM	NCN	0.0017474	0.644038	0.519551	0.0274879	996781	420724	419256
PIT	HAM	NCN	0.00124278	0.440011	0.659929	0.0190265	1018580	405844	404837
TDUR	HAM	CNWB	0.0517188	13.8986	2.3e-16	0.0527447	1581200	336657	303547
TDUR	HAM	ECN	0.0372383	10.8092	2.3e-16	0.0415366	1440700	352375	327074
TDUR	HAM	SCN	0.0534408	11.6056	2.3e-16	0.0502322	1552200	355552	319478
TDUR	HAM	SWCN	0.0474515	12.7594	2.3e-16	0.0561353	1534370	350991	319189
ADUR	LW	CNWB	0.0830849	25.0296	2.3e-16	0.0954677	1499760	388512	328906
ADUR	LW	ECN	0.0657991	21.4006	2.3e-16	0.0822015	1363780	404745	354770
ADUR	LW	SCN	0.100406	24.03	2.3e-16	0.107037	1465040	417817	341570
ADUR	LW	SWCN	0.0848748	24.8791	2.3e-16	0.113593	1452110	408324	344434
BK	LW	CNWB	0.0273857	8.38075	2.3e-16	0.0353207	1441430	387950	367268
BK	LW	ECN	0.0147114	4.90494	9.34541e-07	0.0206689	1307440	406166	394389
BK	LW	SCN	0.038273	9.37666	2.3e-16	0.0458826	1404430	414959	384367
BK	LW	SWCN	0.0287877	8.63367	2.3e-16	0.0437696	1393780	407758	384938
CDUR	LW	CNWB	0.088783	25.8381	2.3e-16	0.100337	1507320	386240	323250
CDUR	LW	ECN	0.0676548	21.2074	2.3e-16	0.0834957	1369960	401100	350266
CDUR	LW	SCN	0.110165	25.901	2.3e-16	0.114933	1473260	416208	333605
CDUR	LW	SWCN	0.090928	26.105	2.3e-16	0.119534	1459650	406036	338350
EWB	LW	CNWB	0.108433	37.7987	2.3e-16	0.116425	1474440	378143	304159
EWB	LW	ECN	0.111979	43.2797	2.3e-16	0.12711	1345540	401110	320325
EWB	LW	NCN	0.0259156	9.96095	2.3e-16	0.280667	1005480	404380	383949
EWB	LW	SCN	0.176482	53.3423	2.3e-16	0.166102	1452400	419922	293938
EWB	LW	SWCN	0.129375	46.1682	2.3e-16	0.157054	1431890	402879	310576
FLR	LW	CNWB	0.020178	6.67739	2.43241e-11	0.0252399	1449450	369664	355041
FLR	LW	ECN	0.0167808	6.02122	1.73104e-09	0.0225447	1317460	389893	377023
FLR	LW	SCN	0.0278641	7.08411	1.39936e-12	0.0325269	1410190	394428	373044
FLR	LW	SWCN	0.01942	6.16261	7.15565e-10	0.0287956	1400290	387964	373182
HAM	LW	CNWB	0.0406786	11.8454	2.3e-16	0.0502965	1456250	382536	352630
HAM	LW	ECN	0.0332165	10.6986	2.3e-16	0.0443449	1324140	402635	376747
HAM	LW	SCN	0.0591572	14.0059	2.3e-16	0.0674934	1421780	412084	366052
HAM	LW	SWCN	0.0468951	13.6773	2.3e-16	0.0676944	1410270	404014	367819
NLR	LW	CNWB	0.0216774	6.61831	3.63333e-11	0.0268124	1450180	366638	351080
NLR	LW	ECN	0.0183444	6.10571	1.02343e-09	0.0243606	1318030	386707	372775
NLR	LW	SCN	0.0330397	7.88111	3.2448e-15	0.0379708	1412030	392522	367414
NLR	LW	SWCN	0.0223942	6.64341	3.06509e-11	0.0327555	1401460	385382	368499
PIT	LW	CNWB	0.016959	5.90554	3.51487e-09	0.0212753	1462520	368032	355757
PIT	LW	ECN	0.00949808	3.61812	0.000296755	0.0128844	1329350	387077	379793
PIT	LW	SCN	0.0255091	6.98133	2.92405e-12	0.0298344	1423670	393207	373645
PIT	LW	SWCN	0.0183291	6.17956	6.42804e-10	0.0271955	1414170	387144	373208
TDUR	LW	CNWB	0.0885828	27.0207	2.3e-16	0.100384	1508110	387224	324204
TDUR	LW	ECN	0.0679714	22.344	2.3e-16	0.0840358	1370850	402180	350986
TDUR	LW	SCN	0.109137	26.4306	2.3e-16	0.114333	1474110	417251	335138
TDUR	LW	SWCN	0.0911283	27.1389	2.3e-16	0.120024	1460520	407098	339099
WLR	LW	CNWB	0.0212149	7.33089	2.28627e-13	0.0266675	1448120	372430	356956
WLR	LW	ECN	0.0178041	6.74868	1.49194e-11	0.0240394	1316310	392836	379092
WLR	LW	SCN	0.0343654	9.11458	2.3e-16	0.0400375	1410950	399279	372748
WLR	LW	SWCN	0.0230996	7.64725	2.05328e-14	0.0342652	1399970	391747	374057
ADUR	NLR	CNWB	0.0675114	17.9814	2.3e-16	0.0705492	1546520	348253	304205
ADUR	NLR	ECN	0.0521449	15.0789	2.3e-16	0.0592852	1408060	363628	327585
ADUR	NLR	SCN	0.0742465	15.9733	2.3e-16	0.0717902	1513750	369959	318819
ADUR	NLR	SWCN	0.0687398	18.0233	2.3e-16	0.0835768	1497560	365427	318420
BK	NLR	CNWB	0.00726488	2.03119	0.0422362	0.00875161	1474840	355255	350130
BK	NLR	NCN	0.0162075	5.66351	1.48309e-08	0.290725	998901	412387	399233
BK	NLR	SCN	0.00736961	1.63164	0.102756	0.00822679	1440010	374899	369413
BK	NLR	SWCN	0.00803044	2.17717	0.0294678	0.0113892	1426130	372681	366743
CDUR	NLR	CNWB	0.0733384	19.1755	2.3e-16	0.0755541	1551840	347096	299664
CDUR	NLR	ECN	0.0538367	15.1203	2.3e-16	0.0606118	1412070	361167	324266
CDUR	NLR	SCN	0.0843748	18.1039	2.3e-16	0.0799984	1519730	369463	311967
CDUR	NLR	SWCN	0.0749612	19.3714	2.3e-16	0.0897197	1502870	364266	313462
EWB	NLR	CNWB	0.0938713	28.023	2.3e-16	0.0923171	1514830	341805	283141
EWB	NLR	ECN	0.10158	34.3274	2.3e-16	0.105603	1383430	363921	296805
EWB	NLR	NCN	0.0574472	20.3641	2.3e-16	0.57507	1026350	385263	343403
EWB	NLR	SCN	0.155517	40.8023	2.3e-16	0.133398	1494580	375883	274705
EWB	NLR	SWCN	0.116075	35.8865	2.3e-16	0.12881	1470980	363949	288246
FLR	NLR	NCN	0.00715483	3.14296	0.00167249	0.130994	1074380	340999	336154
HAM	NLR	CNWB	0.0207347	5.46099	4.7349e-08	0.0241268	1482520	353101	338755
HAM	NLR	ECN	0.0162877	4.71819	2.37954e-06	0.020478	1348560	372972	361017
HAM	NLR	NCN	0.0248711	8.3445	2.3e-16	0.381909	1005150	408786	388945
HAM	NLR	SCN	0.0286617	6.11053	9.93036e-10	0.0306871	1450520	375576	354647
HAM	NLR	SWCN	0.0266224	7.04594	1.84215e-12	0.0361188	1435640	372361	353049
LW	NLR	NCN	0.0258678	9.8412	2.3e-16	0.398994	988577	422558	401248
PIT	NLR	NCN	0.0262577	9.66702	2.3e-16	0.393658	1011440	407453	386603
TDUR	NLR	CNWB	0.0736863	20.1163	2.3e-16	0.0756012	1556890	345786	298324
TDUR	NLR	ECN	0.0546076	16.0887	2.3e-16	0.0611661	1417070	359808	322547
TDUR	NLR	SCN	0.0839184	18.5671	2.3e-16	0.0793731	1524780	368152	311146
TDUR	NLR	SWCN	0.0757576	20.3701	2.3e-16	0.090226	1507900	362934	311817
WLR	NLR	NCN	0.00851722	3.97365	7.07792e-05	0.152533	1074860	342621	336834
WLR	NLR	SCN	0.00228666	0.641298	0.521329	0.00214732	1522690	311848	310425
WLR	NLR	SWCN	0.00130561	0.451016	0.651978	0.00156339	1508680	309500	308692
ADUR	PIT	CNWB	0.0682469	19.5763	2.3e-16	0.0758082	1527710	370435	323103
ADUR	PIT	ECN	0.0580517	18.0606	2.3e-16	0.0702207	1389120	389049	346357
ADUR	PIT	SCN	0.0773504	17.6207	2.3e-16	0.0795762	1495300	394764	338078
ADUR	PIT	SWCN	0.0686961	19.3462	2.3e-16	0.0888143	1480030	388559	338605
BK	PIT	CNWB	0.0116173	3.58324	0.000339356	0.0143583	1476820	366060	357652
BK	PIT	ECN	0.00585774	1.9393	0.0524646	0.00788656	1339380	385827	381334
BK	PIT	SCN	0.0144444	3.55476	0.000378323	0.016544	1441380	387354	376323
BK	PIT	SWCN	0.0117159	3.5576	0.000374263	0.0170385	1428510	383552	374668
CDUR	PIT	CNWB	0.0742461	20.7981	2.3e-16	0.0807846	1537640	366898	316182
CDUR	PIT	ECN	0.0601228	18.0124	2.3e-16	0.0715319	1397480	383949	340399
CDUR	PIT	SCN	0.0875236	20.0475	2.3e-16	0.0877152	1505660	391661	328620
CDUR	PIT	SWCN	0.0750757	20.969	2.3e-16	0.0949222	1489780	384841	331092
EWB	PIT	CNWB	0.0948659	31.3658	2.3e-16	0.0971518	1508830	356258	294521
EWB	PIT	ECN	0.10682	39.8146	2.3e-16	0.115731	1376750	381064	307510
EWB	PIT	NCN	0.0277934	10.3286	2.3e-16	0.287388	1031430	386795	365875
EWB	PIT	SCN	0.157016	45.7167	2.3e-16	0.140404	1488350	392357	285865
EWB	PIT	SWCN	0.115465	39.7065	2.3e-16	0.133457	1465780	378865	300430
FLR	PIT	CNWB	0.00333004	1.06271	0.287913	0.00405348	1473910	353789	351440
FLR	PIT	ECN	0.00747613	2.61309	0.00897278	0.00978519	1339290	376369	370783
FLR	PIT	SCN	0.00244642	0.611693	0.540741	0.00277305	1436910	373526	371703
FLR	PIT	SWCN	0.0011419	0.359564	0.719173	0.00164607	1424730	370405	369560
HAM	PIT	CNWB	0.0248703	7.01158	2.35648e-12	0.0296543	1485960	363295	345663
HAM	PIT	ECN	0.024745	7.74452	9.59432e-15	0.0318707	1350730	385257	366651
HAM	PIT	SCN	0.0353788	8.16883	3.11383e-16	0.0388187	1453340	387408	360933
HAM	PIT	SWCN	0.0299551	8.512	2.3e-16	0.0416291	1439530	382659	360400
LW	PIT	NCN	0.000556903	0.237411	0.812338	0.00861137	1010980	413165	412706
NLR	PIT	CNWB	0.00475162	1.39477	0.163084	0.00565884	1480950	347168	343885
NLR	PIT	ECN	0.00908083	2.92456	0.00344946	0.0116249	1345970	369396	362748
NLR	PIT	SCN	0.00759884	1.7837	0.0744717	0.00838758	1444760	367714	362168
NLR	PIT	SWCN	0.00406373	1.18679	0.235311	0.00571566	1431920	363937	360991
TDUR	PIT	CNWB	0.0741248	21.6827	2.3e-16	0.0808317	1538830	367672	316926
TDUR	PIT	ECN	0.0605063	19.0547	2.3e-16	0.0720796	1398770	384811	340901
TDUR	PIT	SCN	0.0865736	20.3125	2.3e-16	0.0870955	1506960	392539	329988
TDUR	PIT	SWCN	0.0753705	21.7045	2.3e-16	0.0954254	1491040	385681	331617
WLR	PIT	CNWB	0.00453837	1.50804	0.131545	0.00551344	1476820	354058	350859
WLR	PIT	ECN	0.00864802	3.12101	0.00180231	0.0112992	1342270	376716	370256
WLR	PIT	SCN	0.00936173	2.44999	0.014286	0.0105173	1441730	375708	368739
WLR	PIT	SWCN	0.00507602	1.66783	0.0953502	0.00726988	1428520	371570	367817
CNWB	SCN	ADUR	0.0366794	18.8167	2.3e-16	0.0291399	1007180	669641	622255
CNWB	SCN	BK	0.0414432	23.5254	2.3e-16	0.0379328	971736	679848	625741
CNWB	SCN	CDUR	0.0344915	17.7517	2.3e-16	0.0263707	1009930	666041	621628
CNWB	SCN	EWB	0.00946079	5.72882	1.01134e-08	0.007754	1015860	630696	618874
CNWB	SCN	FLR	0.0441378	24.4627	2.3e-16	0.0425428	960014	677340	620075
CNWB	SCN	HAM	0.0369319	19.6887	2.3e-16	0.0303449	979666	672361	624467
CNWB	SCN	LW	0.0487521	28.1446	2.3e-16	0.0509448	949955	688665	624639
CNWB	SCN	NLR	0.04214	22.2432	2.3e-16	0.0372107	960019	673621	619144
CNWB	SCN	PIT	0.0434162	24.9	2.3e-16	0.0423888	962660	681809	625070
CNWB	SCN	TDUR	0.0348268	18.2878	2.3e-16	0.0275395	1010970	667566	622632
CNWB	SCN	WLR	0.0408252	23.4962	2.3e-16	0.0403587	963041	675221	622251
CNWB	SWCN	ADUR	0.0487259	30.3408	2.3e-16	0.0388532	1022090	679924	616743
CNWB	SWCN	BK	0.0499136	33.4935	2.3e-16	0.0457966	988133	687041	621716
CNWB	SWCN	CDUR	0.0485351	30.3774	2.3e-16	0.0372695	1023980	678023	615254
CNWB	SWCN	EWB	0.0388731	25.2431	2.3e-16	0.0321151	1022640	654268	605304
CNWB	SWCN	FLR	0.0517569	33.8944	2.3e-16	0.0500026	976926	683870	616564
CNWB	SWCN	HAM	0.0470285	30.3024	2.3e-16	0.0387568	995393	680947	619776
CNWB	SWCN	LW	0.051334	35.0337	2.3e-16	0.0536802	969118	690843	623379
CNWB	SWCN	NLR	0.0510236	32.4539	2.3e-16	0.0451775	976365	681208	615068
CNWB	SWCN	PIT	0.0502531	34.7991	2.3e-16	0.0491596	979826	687615	621812
CNWB	SWCN	TDUR	0.0482364	30.5089	2.3e-16	0.0382969	1025210	678939	616454
CNWB	SWCN	WLR	0.0501564	33.8362	2.3e-16	0.0497146	979042	683078	617829
SCN	SWCN	ADUR	0.0121872	6.2931	3.11186e-10	0.0100047	1064400	655926	640131
SCN	SWCN	BK	0.00856743	4.75035	2.03063e-06	0.00817342	1027640	660243	649026
SCN	SWCN	CDUR	0.0142026	7.23829	4.54364e-13	0.0111939	1067650	655382	637026
SCN	SWCN	EWB	0.029643	17.1882	2.3e-16	0.0245501	1079430	645046	607905
SCN	SWCN	FLR	0.00772322	4.34589	1.3871e-05	0.00779118	1014450	655085	645044
SCN	SWCN	HAM	0.0102127	5.57036	2.5422e-08	0.00867483	1037380	656634	643357
SCN	SWCN	LW	0.00261294	1.52935	0.126178	0.00288217	1004140	659559	656121
SCN	SWCN	NLR	0.00900466	4.79416	1.6336e-06	0.00827445	1014920	653460	641797
SCN	SWCN	PIT	0.00691886	3.94761	7.89337e-05	0.00707082	1018010	659494	650431
SCN	SWCN	TDUR	0.0135535	6.96954	3.1798e-12	0.0110622	1068850	656269	638717
SCN	SWCN	WLR	0.00944285	5.41176	6.24093e-08	0.00974914	1018600	656327	644048
ADUR	TDUR	NCN	0.00372604	1.86429	0.0622814	0.105902	1236520	256681	254775
BK	TDUR	NCN	0.0374832	12.6895	2.3e-16	0.643989	1045590	403255	374117
CDUR	TDUR	SCN	0.00105123	0.301483	0.763046	0.000681859	1762150	233334	232844
EWB	TDUR	CNWB	0.0199579	5.99345	2.0544e-09	0.0181251	1606870	294315	282797
EWB	TDUR	ECN	0.0493665	16.3628	2.3e-16	0.0474375	1469290	320436	290287
EWB	TDUR	NCN	0.0857074	28.1965	2.3e-16	0.796994	1084760	367449	309435
EWB	TDUR	SCN	0.0742531	19.2424	2.3e-16	0.0586897	1589740	322003	277489
EWB	TDUR	SWCN	0.0414706	12.741	2.3e-16	0.042406	1563130	312946	288024
FLR	TDUR	NCN	0.0270423	9.36089	2.3e-16	0.563179	1035440	395544	374714
HAM	TDUR	NCN	0.0484373	15.3193	2.3e-16	0.689608	1068880	387727	351901
LW	TDUR	NCN	0.0455067	15.8871	2.3e-16	0.698281	1015800	428421	391126
NLR	TDUR	NCN	0.021368	6.96355	3.31804e-12	0.497094	1044060	382026	366041
PIT	TDUR	NCN	0.0466584	15.9466	2.3e-16	0.695456	1038530	413147	376312
WLR	TDUR	NCN	0.0285817	10.1723	2.3e-16	0.57385	1042870	391754	369983
ADUR	WLR	CNWB	0.0661564	19.2754	2.3e-16	0.0706842	1541010	355614	311482
ADUR	WLR	ECN	0.0512349	16.25	2.3e-16	0.0595955	1403150	371702	335470
ADUR	WLR	SCN	0.0705954	16.1155	2.3e-16	0.0697927	1509400	376981	327264
ADUR	WLR	SWCN	0.0660667	18.8916	2.3e-16	0.0821416	1492890	372749	326549
BK	WLR	CNWB	0.00735371	2.32715	0.0199571	0.00889544	1480410	356763	351554
BK	WLR	NCN	0.00906779	3.52634	0.000421342	0.162805	1006320	409867	402501
BK	WLR	SCN	0.00543717	1.35519	0.175357	0.00609211	1446260	375568	371506
BK	WLR	SWCN	0.00691366	2.13184	0.0330198	0.00984031	1432000	373597	368466
CDUR	WLR	CNWB	0.0721058	20.3751	2.3e-16	0.0756886	1548860	353252	305735
CDUR	WLR	ECN	0.0530853	16.1539	2.3e-16	0.0609214	1409550	367888	330798
CDUR	WLR	SCN	0.0807812	18.3428	2.3e-16	0.0780183	1517740	375100	319027
CDUR	WLR	SWCN	0.0724123	20.2811	2.3e-16	0.0882939	1500580	370215	320219
EWB	WLR	CNWB	0.0927664	31.5692	2.3e-16	0.0923674	1515600	345715	287019
EWB	WLR	ECN	0.100484	38.3469	2.3e-16	0.105799	1384480	368207	300966
EWB	WLR	NCN	0.0490133	18.9864	2.3e-16	0.495209	1029530	385747	349701
EWB	WLR	SCN	0.151464	45.403	2.3e-16	0.13148	1496100	379059	279336
EWB	WLR	SWCN	0.113394	39.876	2.3e-16	0.127355	1472230	367459	292611
HAM	WLR	CNWB	0.0207555	6.08568	1.15999e-09	0.0242671	1487650	354805	340376
HAM	WLR	ECN	0.0164666	5.26362	1.41249e-07	0.0208012	1353720	374808	362664
HAM	WLR	NCN	0.0175843	6.4375	1.2146e-10	0.270489	1012250	406590	392538
HAM	WLR	SCN	0.0265996	6.26927	3.6275e-10	0.0285971	1456250	376375	356871
HAM	WLR	SWCN	0.0253965	7.41987	1.17235e-13	0.0346066	1441150	373546	355042
LW	WLR	NCN	0.0185799	8.00285	1.21572e-15	0.29064	989455	425496	409973
NLR	WLR	CNWB	0.000143379	0.0508559	0.95944	0.000145735	1560180	294944	294859
NLR	WLR	ECN	0.000302356	0.115623	0.907951	0.00032996	1423450	312160	311972
PIT	WLR	NCN	0.0186425	7.82224	5.18932e-15	0.284395	1010280	411529	396465
TDUR	WLR	CNWB	0.0723039	21.5737	2.3e-16	0.0757356	1552660	352568	305022
TDUR	WLR	ECN	0.0537334	17.3363	2.3e-16	0.0614754	1413360	367206	329756
TDUR	WLR	SCN	0.0801589	18.8392	2.3e-16	0.0773915	1521620	374493	318910
TDUR	WLR	SWCN	0.0730359	21.4885	2.3e-16	0.0888008	1504420	369575	319265

## Sheet: S5
Supp. Table S5. The landscape of SVs between CIND pigs and EDOM pigs.
Chr	Start	End	Length	Class	Model	Frequency	Features	Gene
1	28985	29236	251	DEL	AGGREGATED	0.348	intronic	ENSSSCG00000027257
1	119871	119926	55	DEL	AGGREGATED	0.4136	intronic	ENSSSCG00000029697
1	232454	232597	143	DEL	AGGREGATED	0.2076	intergenic	ENSSSCG00000027726(dist=21108),ENSSSCG00000053918(dist=271205)
1	232679	232784	105	DEL	AGGREGATED	0.2682	intergenic	ENSSSCG00000027726(dist=21333),ENSSSCG00000053918(dist=271018)
1	232679	232980	301	DEL	AGGREGATED	0.2197	intergenic	ENSSSCG00000027726(dist=21333),ENSSSCG00000053918(dist=270822)
1	232835	234002	1167	DEL	AGGREGATED	0.7538	intergenic	ENSSSCG00000027726(dist=21489),ENSSSCG00000053918(dist=269800)
1	233788	234037	249	DEL	AGGREGATED	0.8648	intergenic	ENSSSCG00000027726(dist=22442),ENSSSCG00000053918(dist=269753)
1	233927	233985	58	DEL	AGGREGATED	0.9443	intergenic	ENSSSCG00000027726(dist=22581),ENSSSCG00000053918(dist=269816)
1	234221	234490	269	DEL	AGGREGATED	0.8689	intergenic	ENSSSCG00000027726(dist=22875),ENSSSCG00000053918(dist=269312)
1	234355	234450	95	DEL	AGGREGATED	0.9572	intergenic	ENSSSCG00000027726(dist=23009),ENSSSCG00000053918(dist=269349)
1	260999	261071	72	DEL	AGGREGATED	0.4227	intergenic	ENSSSCG00000027726(dist=49653),ENSSSCG00000053918(dist=242731)
1	277567	277689	122	DEL	AGGREGATED	0.5682	intergenic	ENSSSCG00000027726(dist=66221),ENSSSCG00000053918(dist=226113)
1	277867	278225	358	DEL	AGGREGATED	0.5136	intergenic	ENSSSCG00000027726(dist=66521),ENSSSCG00000053918(dist=225577)
1	278173	278271	98	DEL	AGGREGATED	0.4479	intergenic	ENSSSCG00000027726(dist=66827),ENSSSCG00000053918(dist=225531)
1	302324	302396	72	DEL	AGGREGATED	0.5517	intergenic	ENSSSCG00000027726(dist=90978),ENSSSCG00000053918(dist=201406)
1	311613	312036	423	DEL	AGGREGATED	0.5197	intergenic	ENSSSCG00000027726(dist=100267),ENSSSCG00000053918(dist=191766)
1	311673	311898	225	DEL	AGGREGATED	0.9106	intergenic	ENSSSCG00000027726(dist=100327),ENSSSCG00000053918(dist=191900)
1	321882	1338574	1016692	DEL	AGGREGATED	0.1485	exonic	ENSSSCG00000004008,ENSSSCG00000004009,ENSSSCG00000004010,ENSSSCG00000004012,ENSSSCG00000004013,ENSSSCG00000030155,ENSSSCG00000038931
1	323806	324054	248	DEL	AGGREGATED	0.1742	intergenic	ENSSSCG00000027726(dist=112460),ENSSSCG00000053918(dist=179748)
1	376973	377185	212	DEL	AGGREGATED	0.1197	intergenic	ENSSSCG00000027726(dist=165627),ENSSSCG00000053918(dist=126617)
1	392661	392958	297	DEL	AGGREGATED	0.807	intergenic	ENSSSCG00000027726(dist=181315),ENSSSCG00000053918(dist=110844)
1	392662	393370	708	DEL	AGGREGATED	0.9573	intergenic	ENSSSCG00000027726(dist=181316),ENSSSCG00000053918(dist=110432)
1	392704	392792	88	DEL	AGGREGATED	0.9099	intergenic	ENSSSCG00000027726(dist=181358),ENSSSCG00000053918(dist=111010)
1	420373	421530	1157	DEL	AGGREGATED	0.04091	intergenic	ENSSSCG00000027726(dist=209027),ENSSSCG00000053918(dist=82272)
1	437427	440853	3426	DEL	AGGREGATED	0.8848	intergenic	ENSSSCG00000027726(dist=226081),ENSSSCG00000053918(dist=62949)
1	437436	437565	129	DEL	AGGREGATED	0.9174	intergenic	ENSSSCG00000027726(dist=226090),ENSSSCG00000053918(dist=66237)
1	437450	442566	5116	DEL	AGGREGATED	0.9985	intergenic	ENSSSCG00000027726(dist=226104),ENSSSCG00000053918(dist=61236)
1	446070	446994	924	DEL	AGGREGATED	0.01818	intergenic	ENSSSCG00000027726(dist=234724),ENSSSCG00000053918(dist=56808)
1	456033	456103	70	DEL	AGGREGATED	0.9409	intergenic	ENSSSCG00000027726(dist=244687),ENSSSCG00000053918(dist=47690)
1	456968	457422	454	DEL	AGGREGATED	0.9909	intergenic	ENSSSCG00000027726(dist=245622),ENSSSCG00000053918(dist=46380)
1	468320	470664	2344	DEL	AGGREGATED	0.001515	intergenic	ENSSSCG00000027726(dist=256974),ENSSSCG00000053918(dist=33138)
1	480682	485075	4393	DEL	AGGREGATED	0.3455	intergenic	ENSSSCG00000027726(dist=269336),ENSSSCG00000053918(dist=18727)
1	494299	495848	1549	DEL	AGGREGATED	0.02273	intergenic	ENSSSCG00000027726(dist=282953),ENSSSCG00000053918(dist=7954)
1	498097	498978	881	DEL	AGGREGATED	0.7409	intergenic	ENSSSCG00000027726(dist=286751),ENSSSCG00000053918(dist=4824)
1	498122	498192	70	DEL	AGGREGATED	0.3229	intergenic	ENSSSCG00000027726(dist=286776),ENSSSCG00000053918(dist=5609)
1	498419	498574	155	DEL	AGGREGATED	0.782	intergenic	ENSSSCG00000027726(dist=287073),ENSSSCG00000053918(dist=5225)
1	498451	498990	539	DEL	AGGREGATED	1	intergenic	ENSSSCG00000027726(dist=287105),ENSSSCG00000053918(dist=4808)
1	498723	498920	197	DEL	AGGREGATED	1	intergenic	ENSSSCG00000027726(dist=287377),ENSSSCG00000053918(dist=4874)
1	499041	499316	275	DEL	AGGREGATED	0.292	intergenic	ENSSSCG00000027726(dist=287695),ENSSSCG00000053918(dist=4486)
1	499047	499101	54	DEL	AGGREGATED	0.1216	intergenic	ENSSSCG00000027726(dist=287701),ENSSSCG00000053918(dist=4701)
1	520867	658470	137603	DEL	AGGREGATED	0.05152	exonic	ENSSSCG00000004008,ENSSSCG00000004009,ENSSSCG00000004010,ENSSSCG00000030155,ENSSSCG00000038931
1	525334	525553	219	DEL	AGGREGATED	0.2652	intronic	ENSSSCG00000004010
1	531571	532728	1157	DEL	AGGREGATED	0.03333	exonic	ENSSSCG00000004010
1	533937	534055	118	DEL	AGGREGATED	0.7379	intronic	ENSSSCG00000004010
1	622068	622149	81	DEL	AGGREGATED	0.03636	intronic	ENSSSCG00000004008
1	626154	626227	73	DEL	AGGREGATED	0.4271	intronic	ENSSSCG00000004008
1	636219	636288	69	DEL	AGGREGATED	0.04091	intronic	ENSSSCG00000004008
1	678694	678762	68	DEL	AGGREGATED	0.7997	intergenic	ENSSSCG00000004008(dist=24990),ENSSSCG00000004012(dist=176627)
1	678942	679260	318	DEL	AGGREGATED	0.9755	intergenic	ENSSSCG00000004008(dist=25238),ENSSSCG00000004012(dist=176129)
1	698351	700828	2477	DEL	AGGREGATED	0.01212	intergenic	ENSSSCG00000004008(dist=44647),ENSSSCG00000004012(dist=154561)
1	701705	701965	260	DEL	AGGREGATED	0.9742	intergenic	ENSSSCG00000004008(dist=48001),ENSSSCG00000004012(dist=153418)
1	704463	705014	551	DEL	AGGREGATED	0.3152	intergenic	ENSSSCG00000004008(dist=50759),ENSSSCG00000004012(dist=150375)
1	705176	705235	59	DEL	AGGREGATED	0.1833	intergenic	ENSSSCG00000004008(dist=51472),ENSSSCG00000004012(dist=150154)
1	729006	729057	51	DEL	AGGREGATED	0.02576	intergenic	ENSSSCG00000004008(dist=75302),ENSSSCG00000004012(dist=126332)
1	765236	765314	78	DEL	AGGREGATED	0.1682	intergenic	ENSSSCG00000004008(dist=111532),ENSSSCG00000004012(dist=90075)
1	804709	804769	60	DEL	AGGREGATED	0.7356	intergenic	ENSSSCG00000004008(dist=151005),ENSSSCG00000004012(dist=50620)
1	804857	805205	348	DEL	AGGREGATED	0.8216	intergenic	ENSSSCG00000004008(dist=151153),ENSSSCG00000004012(dist=50183)
1	805084	805140	56	DEL	AGGREGATED	0.8083	intergenic	ENSSSCG00000004008(dist=151380),ENSSSCG00000004012(dist=50248)
1	878979	879031	52	DEL	AGGREGATED	0.3242	intronic	ENSSSCG00000004012
1	879258	879450	192	DEL	AGGREGATED	0.4586	intronic	ENSSSCG00000004012
1	883032	884149	1117	DEL	AGGREGATED	0.175	downstream	ENSSSCG00000004012(dist=559)
1	886372	886457	85	DEL	AGGREGATED	0.2152	intergenic	ENSSSCG00000004012(dist=3899),ENSSSCG00000032192(dist=127250)
1	913367	913441	74	DEL	AGGREGATED	0.3318	intergenic	ENSSSCG00000004012(dist=30894),ENSSSCG00000032192(dist=100264)
1	961043	962427	1384	DEL	AGGREGATED	0.004545	intergenic	ENSSSCG00000004012(dist=78570),ENSSSCG00000032192(dist=51280)
1	967779	967869	90	DEL	AGGREGATED	0.8113	intergenic	ENSSSCG00000004012(dist=85306),ENSSSCG00000032192(dist=45836)
1	973841	973917	76	DEL	AGGREGATED	0.5396	intergenic	ENSSSCG00000004012(dist=91368),ENSSSCG00000032192(dist=39789)
1	1013561	1013654	93	DEL	AGGREGATED	0.9172	downstream	ENSSSCG00000032192(dist=53)
1	1065473	1065555	82	DEL	AGGREGATED	0.8621	intergenic	ENSSSCG00000032192(dist=51671),ENSSSCG00000004013(dist=127612)
1	1080953	1081504	551	DEL	AGGREGATED	0.883	intergenic	ENSSSCG00000032192(dist=67151),ENSSSCG00000004013(dist=111663)
1	1136857	1136942	85	DEL	AGGREGATED	0.3	intergenic	ENSSSCG00000032192(dist=123055),ENSSSCG00000004013(dist=56225)
1	1159017	1159616	599	DEL	AGGREGATED	0.2385	intergenic	ENSSSCG00000032192(dist=145215),ENSSSCG00000004013(dist=33551)
1	1172384	1172451	67	DEL	AGGREGATED	0.2409	intergenic	ENSSSCG00000032192(dist=158582),ENSSSCG00000004013(dist=20716)
1	1179869	1179950	81	DEL	AGGREGATED	0.0697	intergenic	ENSSSCG00000032192(dist=166067),ENSSSCG00000004013(dist=13217)
1	1211580	1212144	564	DEL	AGGREGATED	0.5395	intronic	ENSSSCG00000004013
1	1217522	1217614	92	DEL	AGGREGATED	0.7364	intronic	ENSSSCG00000004013
1	1221310	1221450	140	DEL	AGGREGATED	0.2273	intronic	ENSSSCG00000004013
1	1243885	1246947	3062	DEL	AGGREGATED	0.3409	intronic	ENSSSCG00000004013
1	1293885	1294853	968	DEL	AGGREGATED	0.01667	intronic	ENSSSCG00000004013
1	1302074	1302721	647	DEL	AGGREGATED	0.3015	intronic	ENSSSCG00000004013
1	1321613	1321699	86	DEL	AGGREGATED	0.3963	intronic	ENSSSCG00000004013
1	1322263	1322332	69	DEL	AGGREGATED	0.0803	intronic	ENSSSCG00000004013
1	1368575	1368756	181	DEL	AGGREGATED	0.02432	intergenic	ENSSSCG00000004013(dist=35881),ENSSSCG00000031703(dist=45179)
1	1369339	1369519	180	DEL	AGGREGATED	0.009091	intergenic	ENSSSCG00000004013(dist=36645),ENSSSCG00000031703(dist=44404)
1	1385422	1385615	193	DEL	AGGREGATED	0.1121	intergenic	ENSSSCG00000004013(dist=52728),ENSSSCG00000031703(dist=28320)
1	1467393	1467605	212	DEL	AGGREGATED	0.1197	intergenic	ENSSSCG00000044594(dist=35210),ENSSSCG00000004017(dist=40022)
1	1511557	1511811	254	DEL	AGGREGATED	0.1	intronic	ENSSSCG00000004017
1	1518520	1518780	260	DEL	AGGREGATED	0.196	intronic	ENSSSCG00000004017
1	1518765	1518845	80	DEL	AGGREGATED	0.5985	intronic	ENSSSCG00000004017
1	1568170	1568247	77	DEL	AGGREGATED	0.02121	intergenic	ENSSSCG00000054333(dist=7513),ENSSSCG00000004018(dist=2025)
1	1628076	1628149	73	DEL	AGGREGATED	0.1565	intronic	ENSSSCG00000004018
1	1638404	1638470	66	DEL	AGGREGATED	0.03485	intronic	ENSSSCG00000004018
1	1651981	1652102	121	DEL	AGGREGATED	0.1333	intronic	ENSSSCG00000004018
1	1655388	1657278	1890	DEL	AGGREGATED	0.2879	intronic	ENSSSCG00000004018
1	1686971	1687095	124	DEL	AGGREGATED	0.3549	intronic	ENSSSCG00000004018
1	1687416	1687586	170	DEL	AGGREGATED	0.2751	intronic	ENSSSCG00000004018
1	1714861	1714929	68	DEL	AGGREGATED	0.1727	intergenic	ENSSSCG00000047676(dist=5076),ENSSSCG00000027404(dist=215091)
1	1724690	1724969	279	DEL	AGGREGATED	0.1091	intergenic	ENSSSCG00000047676(dist=14905),ENSSSCG00000027404(dist=205051)
1	1741309	1741381	72	DEL	AGGREGATED	0.6854	intergenic	ENSSSCG00000047676(dist=31524),ENSSSCG00000027404(dist=188639)
1	1741467	1741585	118	DEL	AGGREGATED	0.7415	intergenic	ENSSSCG00000047676(dist=31682),ENSSSCG00000027404(dist=188431)
1	1790965	1791443	478	DEL	AGGREGATED	0.01515	intergenic	ENSSSCG00000047676(dist=81180),ENSSSCG00000027404(dist=138577)
1	1810362	1810452	90	DEL	AGGREGATED	0.4818	intergenic	ENSSSCG00000047676(dist=100577),ENSSSCG00000027404(dist=119568)
1	1820563	1820855	292	DEL	AGGREGATED	0.3485	intergenic	ENSSSCG00000047676(dist=110778),ENSSSCG00000027404(dist=109165)
1	1826768	1826841	73	DEL	AGGREGATED	0.2805	intergenic	ENSSSCG00000047676(dist=116983),ENSSSCG00000027404(dist=103177)
1	1842609	1842916	307	DEL	AGGREGATED	0.6373	intergenic	ENSSSCG00000047676(dist=132824),ENSSSCG00000027404(dist=87103)
1	1860210	1860322	112	DEL	AGGREGATED	0.503	intergenic	ENSSSCG00000047676(dist=150425),ENSSSCG00000027404(dist=69698)
1	1902742	1903040	298	DEL	AGGREGATED	0.4695	intergenic	ENSSSCG00000047676(dist=192957),ENSSSCG00000027404(dist=26977)
1	1945630	1945834	204	DEL	AGGREGATED	0.625	intronic	ENSSSCG00000027404
1	1953145	1953452	307	DEL	AGGREGATED	0.2167	intronic	ENSSSCG00000027404
1	1963024	1963330	306	DEL	AGGREGATED	0.2386	intergenic	ENSSSCG00000027404(dist=4882),ENSSSCG00000022580(dist=11235)
1	1968163	1968238	75	DEL	AGGREGATED	0.8136	intergenic	ENSSSCG00000027404(dist=10021),ENSSSCG00000022580(dist=6327)
1	1974107	1974681	574	DEL	AGGREGATED	0.02121	ncRNA_exonic	ENSSSCG00000022580
1	1982480	1983765	1285	DEL	AGGREGATED	0.03976	exonic	ENSSSCG00000032403
1	2021791	2021931	140	DEL	AGGREGATED	0.01212	upstream	ENSSSCG00000024562(dist=1970)
1	2053914	2054738	824	DEL	AGGREGATED	0.07727	intergenic	ENSSSCG00000024562(dist=34093),ENSSSCG00000034196(dist=19921)
1	2060263	2061137	874	DEL	AGGREGATED	0.01818	intergenic	ENSSSCG00000024562(dist=40442),ENSSSCG00000034196(dist=13525)
1	2084691	2085117	426	DEL	AGGREGATED	0.02424	intergenic	ENSSSCG00000034196(dist=9717),ENSSSCG00000004023(dist=9753)
1	2100289	2100373	84	DEL	AGGREGATED	0.1773	intronic	ENSSSCG00000004023
1	2124422	2125677	1255	DEL	AGGREGATED	0.05	ncRNA_exonic	ENSSSCG00000043814
1	2133390	2133686	296	DEL	AGGREGATED	0.1717	intergenic	ENSSSCG00000043814(dist=4810),ENSSSCG00000004024(dist=10621)
1	2157016	2157305	289	DEL	AGGREGATED	0.4636	intronic	ENSSSCG00000004024
1	2161271	2161563	292	DEL	AGGREGATED	0.2973	intronic	ENSSSCG00000004024
1	2167734	2167799	65	DEL	AGGREGATED	0.09545	intergenic	ENSSSCG00000004024(dist=2967),ENSSSCG00000004022(dist=35807)
1	2175830	2175891	61	DEL	AGGREGATED	0.8693	intergenic	ENSSSCG00000004024(dist=11063),ENSSSCG00000004022(dist=27715)
1	2190581	2190634	53	DEL	AGGREGATED	0.03939	intergenic	ENSSSCG00000004024(dist=25814),ENSSSCG00000004022(dist=12972)
1	2194125	2194224	99	DEL	AGGREGATED	0.5939	intergenic	ENSSSCG00000004024(dist=29358),ENSSSCG00000004022(dist=9382)
1	2197039	2197140	101	DEL	AGGREGATED	0.2945	intergenic	ENSSSCG00000004024(dist=32272),ENSSSCG00000004022(dist=6466)
1	2215291	2215954	663	DEL	AGGREGATED	0.4258	intronic	ENSSSCG00000004022
1	2215358	2215897	539	DEL	AGGREGATED	0.3545	intronic	ENSSSCG00000004022
1	2229922	2229978	56	DEL	AGGREGATED	0.4985	intronic	ENSSSCG00000004022
1	2231048	2231538	490	DEL	AGGREGATED	0.1333	intronic	ENSSSCG00000004022
1	2231069	2231347	278	DEL	AGGREGATED	0.5394	intronic	ENSSSCG00000004022
1	2234130	2234472	342	DEL	AGGREGATED	0.2258	intronic	ENSSSCG00000004022
1	2234751	2234824	73	DEL	AGGREGATED	0.7848	intronic	ENSSSCG00000004022
1	2252794	2252851	57	DEL	AGGREGATED	0.07121	intronic	ENSSSCG00000004022
1	2253957	2259712	5755	DEL	AGGREGATED	0.006061	intronic	ENSSSCG00000004022
1	2264357	2264611	254	DEL	AGGREGATED	0.4167	intronic	ENSSSCG00000004022
1	2274043	2274312	269	DEL	AGGREGATED	0.9772	intronic	ENSSSCG00000004022
1	2280000	2280354	354	DEL	AGGREGATED	0.05319	intronic	ENSSSCG00000004022
1	2289763	2289815	52	DEL	AGGREGATED	0.6574	intronic	ENSSSCG00000004022
1	2293552	2293847	295	DEL	AGGREGATED	0.1045	intronic	ENSSSCG00000004022
1	2306189	2306242	53	DEL	AGGREGATED	0.4048	intronic	ENSSSCG00000004022
1	2306727	2307247	520	DEL	AGGREGATED	0.7691	intronic	ENSSSCG00000004022
1	2307776	2307899	123	DEL	AGGREGATED	0.009091	intronic	ENSSSCG00000004022
1	2362829	2364854	2025	DEL	AGGREGATED	0.007576	intronic	ENSSSCG00000004022
1	2390728	2391740	1012	DEL	AGGREGATED	0.01818	intronic	ENSSSCG00000004022
1	2398871	2399842	971	DEL	AGGREGATED	0.006061	intronic	ENSSSCG00000004022
1	2427487	2427558	71	DEL	AGGREGATED	0.1152	intronic	ENSSSCG00000004022
1	2431855	2431945	90	DEL	AGGREGATED	0.03799	intronic	ENSSSCG00000004022
1	2435005	2435091	86	DEL	AGGREGATED	0.6856	intronic	ENSSSCG00000004022
1	2441208	2441530	322	DEL	AGGREGATED	0.02424	intronic	ENSSSCG00000004022
1	2446457	2446906	449	DEL	AGGREGATED	0.3735	intronic	ENSSSCG00000004022
1	2484810	2486948	2138	DEL	AGGREGATED	0.01818	exonic	ENSSSCG00000004022
1	2491448	2491503	55	DEL	AGGREGATED	0.09848	intronic	ENSSSCG00000004022
1	2497273	2497403	130	DEL	AGGREGATED	0.1167	intronic	ENSSSCG00000004022
1	2511118	2511339	221	DEL	AGGREGATED	0.103	intronic	ENSSSCG00000004022
1	2528259	2528943	684	DEL	AGGREGATED	0.09394	ncRNA_exonic	ENSSSCG00000048885
1	2538271	2538862	591	DEL	AGGREGATED	0.1641	upstream	ENSSSCG00000048885(dist=961)
1	2552029	2552363	334	DEL	AGGREGATED	0.02273	exonic	ENSSSCG00000032916
1	2561299	2564456	3157	DEL	AGGREGATED	0.004545	ncRNA_exonic	ENSSSCG00000062746
1	2578672	2578739	67	DEL	AGGREGATED	0.03939	intronic	ENSSSCG00000004020
1	2595382	2596407	1025	DEL	AGGREGATED	0.08333	ncRNA_exonic	ENSSSCG00000062461
1	2596358	2596434	76	DEL	AGGREGATED	0.1985	ncRNA_exonic	ENSSSCG00000062461
1	2598035	2598950	915	DEL	AGGREGATED	0.09394	ncRNA_exonic	ENSSSCG00000062461
1	2609135	2609265	130	DEL	AGGREGATED	0.9045	intergenic	ENSSSCG00000062461(dist=10870),ENSSSCG00000036609(dist=107900)
1	2633759	2633813	54	DEL	AGGREGATED	0.2091	intergenic	ENSSSCG00000062461(dist=35494),ENSSSCG00000036609(dist=83349)
1	2662701	2663037	336	DEL	AGGREGATED	0.3948	intergenic	ENSSSCG00000062461(dist=64436),ENSSSCG00000036609(dist=54128)
1	2663765	2664986	1221	DEL	AGGREGATED	0.007576	intergenic	ENSSSCG00000062461(dist=65500),ENSSSCG00000036609(dist=52179)
1	2667417	2667539	122	DEL	AGGREGATED	0.37	intergenic	ENSSSCG00000062461(dist=69152),ENSSSCG00000036609(dist=49626)
1	2677753	2677806	53	DEL	AGGREGATED	0.4848	intergenic	ENSSSCG00000062461(dist=79488),ENSSSCG00000036609(dist=39356)
1	2685435	2685727	292	DEL	AGGREGATED	0.7059	intergenic	ENSSSCG00000062461(dist=87170),ENSSSCG00000036609(dist=31438)
1	2700686	2700984	298	DEL	AGGREGATED	0.4621	intergenic	ENSSSCG00000062461(dist=102421),ENSSSCG00000036609(dist=16181)
1	2708264	2708577	313	DEL	AGGREGATED	0.1424	intergenic	ENSSSCG00000062461(dist=109999),ENSSSCG00000036609(dist=8588)
1	2744761	2744903	142	DEL	AGGREGATED	0.8409	intergenic	ENSSSCG00000036609(dist=19160),ENSSSCG00000036448(dist=30637)
1	2764614	2764801	187	DEL	AGGREGATED	0.09394	intergenic	ENSSSCG00000036609(dist=39013),ENSSSCG00000036448(dist=10739)
1	2774407	2774461	54	DEL	AGGREGATED	0.1667	downstream	ENSSSCG00000036448(dist=1078)
1	2814058	2814340	282	DEL	AGGREGATED	0.1803	intergenic	ENSSSCG00000036448(dist=21647),ENSSSCG00000053394(dist=2336)
1	2836980	2837864	884	DEL	AGGREGATED	0.0803	intronic	ENSSSCG00000004027
1	2846897	2846981	84	DEL	AGGREGATED	0.3318	intronic	ENSSSCG00000004027
1	2854879	2855168	289	DEL	AGGREGATED	0.939	intronic	ENSSSCG00000004027
1	2863672	2863820	148	DEL	AGGREGATED	0.009091	intronic	ENSSSCG00000004027
1	2876423	2876724	301	DEL	AGGREGATED	0.1636	intronic	ENSSSCG00000004027
1	2881861	2881912	51	DEL	AGGREGATED	0.753	intronic	ENSSSCG00000004027
1	2883724	2883852	128	DEL	AGGREGATED	0.9264	intronic	ENSSSCG00000004027
1	2891531	2891595	64	DEL	AGGREGATED	0.8582	intronic	ENSSSCG00000004027
1	2892316	2892391	75	DEL	AGGREGATED	0.9802	intronic	ENSSSCG00000004027
1	2928318	2928395	77	DEL	AGGREGATED	0.03788	intronic	ENSSSCG00000004027
1	3000972	3001027	55	DEL	AGGREGATED	0.2	intronic	ENSSSCG00000004027
1	3008727	3009917	1190	DEL	AGGREGATED	0.1389	intronic	ENSSSCG00000004027
1	3044271	3045579	1308	DEL	AGGREGATED	0.02424	intronic	ENSSSCG00000004027
1	3101792	3102648	856	DEL	AGGREGATED	0.4636	intronic	ENSSSCG00000004027
1	3111470	3111551	81	DEL	AGGREGATED	0.08788	intronic	ENSSSCG00000004027
1	3116312	3239530	123218	DEL	AGGREGATED	0.001515	exonic	ENSSSCG00000004027
1	3153463	3155619	2156	DEL	AGGREGATED	0.01515	intronic	ENSSSCG00000004027
1	3166874	3169390	2516	DEL	AGGREGATED	0.6864	intronic	ENSSSCG00000004027
1	3196411	3196462	51	DEL	AGGREGATED	0.4541	intronic	ENSSSCG00000004027
1	3219618	3221448	1830	DEL	AGGREGATED	0.3712	intronic	ENSSSCG00000004027
1	3252318	3252619	301	DEL	AGGREGATED	0.3803	intronic	ENSSSCG00000004027
1	3293045	3293354	309	DEL	AGGREGATED	0.06231	intronic	ENSSSCG00000004027
1	3296087	3299309	3222	DEL	AGGREGATED	0.009091	intronic	ENSSSCG00000004027
1	3317140	3317194	54	DEL	AGGREGATED	0.5471	intronic	ENSSSCG00000004027
1	3320611	3320684	73	DEL	AGGREGATED	0.4318	intronic	ENSSSCG00000004027
1	3342730	3343063	333	DEL	AGGREGATED	0.4076	intronic	ENSSSCG00000004027
1	3345015	3345469	454	DEL	AGGREGATED	0.3982	intronic	ENSSSCG00000004027
1	3346340	3346489	149	DEL	AGGREGATED	0.02576	intronic	ENSSSCG00000004027
1	3349972	3350273	301	DEL	AGGREGATED	0.3955	intronic	ENSSSCG00000004027
1	3351190	3351240	50	DEL	AGGREGATED	0.1803	intronic	ENSSSCG00000004027
1	3404336	3405970	1634	DEL	AGGREGATED	0.01064	intergenic	ENSSSCG00000004027(dist=11685),ENSSSCG00000059287(dist=123135)
1	3414641	3414940	299	DEL	AGGREGATED	0.5456	intergenic	ENSSSCG00000004027(dist=21990),ENSSSCG00000059287(dist=114159)
1	3477179	3477480	301	DEL	AGGREGATED	0.6697	intergenic	ENSSSCG00000004027(dist=84528),ENSSSCG00000059287(dist=51624)
1	3513505	3513562	57	DEL	AGGREGATED	0.9061	intergenic	ENSSSCG00000004027(dist=120854),ENSSSCG00000059287(dist=15543)
1	3526567	3527719	1152	DEL	AGGREGATED	0.04091	upstream	ENSSSCG00000059287(dist=1386)
1	3528445	3528759	314	DEL	AGGREGATED	0.696	upstream	ENSSSCG00000059287(dist=346)
1	3554295	3554368	73	DEL	AGGREGATED	0.1111	intergenic	ENSSSCG00000059287(dist=18937),ENSSSCG00000061338(dist=1169082)
1	3566354	3567131	777	DEL	AGGREGATED	0.03939	intergenic	ENSSSCG00000059287(dist=30996),ENSSSCG00000061338(dist=1156320)
1	3572276	3615230	42954	DEL	AGGREGATED	0.04394	intergenic	ENSSSCG00000059287(dist=36918),ENSSSCG00000061338(dist=1108221)
1	3590157	3590265	108	DEL	AGGREGATED	0.03951	intergenic	ENSSSCG00000059287(dist=54799),ENSSSCG00000061338(dist=1133186)
1	3592400	3593105	705	DEL	AGGREGATED	0.1242	intergenic	ENSSSCG00000059287(dist=57042),ENSSSCG00000061338(dist=1130346)
1	3613849	3614119	270	DEL	AGGREGATED	0.2076	intergenic	ENSSSCG00000059287(dist=78491),ENSSSCG00000061338(dist=1109329)
1	3615168	3615470	302	DEL	AGGREGATED	0.1788	intergenic	ENSSSCG00000059287(dist=79810),ENSSSCG00000061338(dist=1107980)
1	3640987	3641046	59	DEL	AGGREGATED	0.01818	intergenic	ENSSSCG00000059287(dist=105629),ENSSSCG00000061338(dist=1082405)
1	3673865	3674171	306	DEL	AGGREGATED	0.6778	intergenic	ENSSSCG00000059287(dist=138507),ENSSSCG00000061338(dist=1049280)
1	3701287	3701339	52	DEL	AGGREGATED	0.1409	intergenic	ENSSSCG00000059287(dist=165929),ENSSSCG00000061338(dist=1022112)
1	3714059	3714262	203	DEL	AGGREGATED	0.1258	intergenic	ENSSSCG00000059287(dist=178701),ENSSSCG00000061338(dist=1009189)
1	3714129	3714806	677	DEL	AGGREGATED	0.1246	intergenic	ENSSSCG00000059287(dist=178771),ENSSSCG00000061338(dist=1008645)
1	3722065	3722223	158	DEL	AGGREGATED	1	intergenic	ENSSSCG00000059287(dist=186707),ENSSSCG00000061338(dist=1001228)
1	3768793	3769016	223	DEL	AGGREGATED	0.01818	intergenic	ENSSSCG00000059287(dist=233435),ENSSSCG00000061338(dist=954435)
1	3782816	3782872	56	DEL	AGGREGATED	0.424	intergenic	ENSSSCG00000059287(dist=247458),ENSSSCG00000061338(dist=940578)
1	3793236	3793369	133	DEL	AGGREGATED	0.03939	intergenic	ENSSSCG00000059287(dist=257878),ENSSSCG00000061338(dist=930079)
1	3809656	3809966	310	DEL	AGGREGATED	0.3212	intergenic	ENSSSCG00000059287(dist=274298),ENSSSCG00000061338(dist=913485)
1	3811112	3842984	31872	DEL	AGGREGATED	0.007576	intergenic	ENSSSCG00000059287(dist=275754),ENSSSCG00000061338(dist=880467)
1	3820838	3820900	62	DEL	AGGREGATED	0.8761	intergenic	ENSSSCG00000059287(dist=285480),ENSSSCG00000061338(dist=902550)
1	3839468	3839777	309	DEL	AGGREGATED	0.6545	intergenic	ENSSSCG00000059287(dist=304110),ENSSSCG00000061338(dist=883674)
1	3902228	3902536	308	DEL	AGGREGATED	0.1879	intergenic	ENSSSCG00000059287(dist=366870),ENSSSCG00000061338(dist=820915)
1	3905447	3905762	315	DEL	AGGREGATED	0.2758	intergenic	ENSSSCG00000059287(dist=370089),ENSSSCG00000061338(dist=817689)
1	3917999	3918271	272	DEL	AGGREGATED	0.1894	intergenic	ENSSSCG00000059287(dist=382641),ENSSSCG00000061338(dist=805180)
1	3944174	3944236	62	DEL	AGGREGATED	0.5182	intergenic	ENSSSCG00000059287(dist=408816),ENSSSCG00000061338(dist=779215)
1	3949878	3950198	320	DEL	AGGREGATED	0.5046	intergenic	ENSSSCG00000059287(dist=414520),ENSSSCG00000061338(dist=773253)
1	4002868	4004448	1580	DEL	AGGREGATED	0.4273	intergenic	ENSSSCG00000059287(dist=467510),ENSSSCG00000061338(dist=719003)
1	4057578	4057638	60	DEL	AGGREGATED	0.004545	intergenic	ENSSSCG00000059287(dist=522220),ENSSSCG00000061338(dist=665813)
1	4084162	4084310	148	DEL	AGGREGATED	0.503	intergenic	ENSSSCG00000059287(dist=548804),ENSSSCG00000061338(dist=639129)
1	4112952	4113278	326	DEL	AGGREGATED	0.03485	intergenic	ENSSSCG00000059287(dist=577594),ENSSSCG00000061338(dist=610167)
1	4143201	4143258	57	DEL	AGGREGATED	0.007576	intergenic	ENSSSCG00000059287(dist=607843),ENSSSCG00000061338(dist=580187)
1	4162357	4162409	52	DEL	AGGREGATED	0.8258	intergenic	ENSSSCG00000059287(dist=626999),ENSSSCG00000061338(dist=561041)
1	4196367	4196428	61	DEL	AGGREGATED	0.01061	intergenic	ENSSSCG00000059287(dist=661009),ENSSSCG00000061338(dist=527023)
1	4202992	4207334	4342	DEL	AGGREGATED	0.03182	intergenic	ENSSSCG00000059287(dist=667634),ENSSSCG00000061338(dist=516117)
1	4228115	4228384	269	DEL	AGGREGATED	0.01212	intergenic	ENSSSCG00000059287(dist=692757),ENSSSCG00000061338(dist=495067)
1	4252083	4252421	338	DEL	AGGREGATED	0.01061	intergenic	ENSSSCG00000059287(dist=716725),ENSSSCG00000061338(dist=471022)
1	4272158	4272455	297	DEL	AGGREGATED	0.3712	intergenic	ENSSSCG00000059287(dist=736800),ENSSSCG00000061338(dist=450996)
1	4318391	4318454	63	DEL	AGGREGATED	0.6565	intergenic	ENSSSCG00000059287(dist=783033),ENSSSCG00000061338(dist=404997)
1	4465212	4465751	539	DEL	AGGREGATED	0.001515	intergenic	ENSSSCG00000059287(dist=929854),ENSSSCG00000061338(dist=257696)
1	4469425	4470372	947	DEL	AGGREGATED	0.02879	intergenic	ENSSSCG00000059287(dist=934067),ENSSSCG00000061338(dist=253076)
1	4483918	4484276	358	DEL	AGGREGATED	0.2652	intergenic	ENSSSCG00000059287(dist=948560),ENSSSCG00000061338(dist=239175)
1	4496112	4496701	589	DEL	AGGREGATED	0.303	intergenic	ENSSSCG00000059287(dist=960754),ENSSSCG00000061338(dist=226750)
1	4499433	4499490	57	DEL	AGGREGATED	0.3303	intergenic	ENSSSCG00000059287(dist=964075),ENSSSCG00000061338(dist=223961)
1	4530856	4531144	288	DEL	AGGREGATED	0.6439	intergenic	ENSSSCG00000059287(dist=995498),ENSSSCG00000061338(dist=192306)
1	4532234	4535630	3396	DEL	AGGREGATED	0.01818	intergenic	ENSSSCG00000059287(dist=996876),ENSSSCG00000061338(dist=187821)
1	4544243	4544766	523	DEL	AGGREGATED	0.2606	intergenic	ENSSSCG00000059287(dist=1008885),ENSSSCG00000061338(dist=178685)
1	4545098	4550147	5049	DEL	AGGREGATED	0.1303	intergenic	ENSSSCG00000059287(dist=1009740),ENSSSCG00000061338(dist=173304)
1	4545772	4548903	3131	DEL	AGGREGATED	0.1485	intergenic	ENSSSCG00000059287(dist=1010414),ENSSSCG00000061338(dist=174548)
1	4546254	4550370	4116	DEL	AGGREGATED	0.2699	intergenic	ENSSSCG00000059287(dist=1010896),ENSSSCG00000061338(dist=173081)
1	4546611	4547132	521	DEL	AGGREGATED	0.06135	intergenic	ENSSSCG00000059287(dist=1011253),ENSSSCG00000061338(dist=176319)
1	4550779	4550878	99	DEL	AGGREGATED	0.009091	intergenic	ENSSSCG00000059287(dist=1015421),ENSSSCG00000061338(dist=172573)
1	4556400	4556483	83	DEL	AGGREGATED	0.06667	intergenic	ENSSSCG00000059287(dist=1021042),ENSSSCG00000061338(dist=166968)
1	4609960	4610146	186	DEL	AGGREGATED	0.06212	intergenic	ENSSSCG00000059287(dist=1074602),ENSSSCG00000061338(dist=113296)
1	4635591	4635669	78	DEL	AGGREGATED	0.8746	intergenic	ENSSSCG00000059287(dist=1100233),ENSSSCG00000061338(dist=87782)
1	4651763	6455412	1803649	DEL	AGGREGATED	0.02121	exonic	ENSSSCG00000004029,ENSSSCG00000004032,ENSSSCG00000038153,ENSSSCG00000047165
1	4664655	4664764	109	DEL	AGGREGATED	0.2667	intergenic	ENSSSCG00000059287(dist=1129297),ENSSSCG00000061338(dist=58656)
1	4665273	4665329	56	DEL	AGGREGATED	0.3803	intergenic	ENSSSCG00000059287(dist=1129915),ENSSSCG00000061338(dist=58122)
1	4669683	4672581	2898	DEL	AGGREGATED	0.006061	intergenic	ENSSSCG00000059287(dist=1134325),ENSSSCG00000061338(dist=50870)
1	4677483	4679014	1531	DEL	AGGREGATED	0.5864	intergenic	ENSSSCG00000059287(dist=1142125),ENSSSCG00000061338(dist=44437)
1	4679840	4680436	596	DEL	AGGREGATED	0.01818	intergenic	ENSSSCG00000059287(dist=1144482),ENSSSCG00000061338(dist=43015)
1	4688183	4688251	68	DEL	AGGREGATED	0.2591	intergenic	ENSSSCG00000059287(dist=1152825),ENSSSCG00000061338(dist=35200)
1	4701133	4701829	696	DEL	AGGREGATED	0.1909	intergenic	ENSSSCG00000059287(dist=1165775),ENSSSCG00000061338(dist=21622)
1	4721773	4722090	317	DEL	AGGREGATED	0.2872	downstream	ENSSSCG00000061338(dist=1355)
1	4722827	4722879	52	DEL	AGGREGATED	0.08636	downstream	ENSSSCG00000061338(dist=557)
1	4727536	4727624	88	DEL	AGGREGATED	0.1003	ncRNA_exonic	ENSSSCG00000061338
1	4734227	4734404	177	DEL	AGGREGATED	0.0303	downstream	ENSSSCG00000004029(dist=1110)
1	4757556	4769742	12186	DEL	AGGREGATED	0.01515	intronic	ENSSSCG00000004029
1	4766948	4767021	73	DEL	AGGREGATED	0.01368	intronic	ENSSSCG00000004029
1	4851234	4852045	811	DEL	AGGREGATED	0.00303	intronic	ENSSSCG00000004029
1	4886486	4886550	64	DEL	AGGREGATED	0.04697	upstream;downstream	ENSSSCG00000054024(dist=1507);ENSSSCG00000052194(dist=1507)
1	4887965	4888034	69	DEL	AGGREGATED	0.4711	upstream;downstream	ENSSSCG00000054024(dist=24);ENSSSCG00000052194(dist=24)
1	4944629	4944946	317	DEL	AGGREGATED	0.4439	intergenic	ENSSSCG00000058194(dist=15538),ENSSSCG00000053277(dist=2006)
1	4984333	4984624	291	DEL	AGGREGATED	0.6003	intronic	ENSSSCG00000038153
1	4990861	4990920	59	DEL	AGGREGATED	0.4182	intronic	ENSSSCG00000038153
1	5032509	5032576	67	DEL	AGGREGATED	0.0803	intronic	ENSSSCG00000038153
1	5038803	5039100	297	DEL	AGGREGATED	0.303	intronic	ENSSSCG00000038153
1	5041994	5042052	58	DEL	AGGREGATED	0.01061	intronic	ENSSSCG00000038153
1	5049951	5050232	281	DEL	AGGREGATED	0.4364	intronic	ENSSSCG00000038153
1	5118749	5118847	98	DEL	AGGREGATED	0.1561	intronic	ENSSSCG00000038153
1	5141368	5141668	300	DEL	AGGREGATED	0.6383	intronic	ENSSSCG00000038153
1	5149904	6588119	1438215	DEL	AGGREGATED	0.1409	exonic	ENSSSCG00000004032,ENSSSCG00000038153,ENSSSCG00000047165
1	5163676	5167541	3865	DEL	AGGREGATED	0.00303	intronic	ENSSSCG00000038153
1	5164140	5167511	3371	DEL	AGGREGATED	0.004545	intronic	ENSSSCG00000038153
1	5173877	5175041	1164	DEL	AGGREGATED	0.3191	intronic	ENSSSCG00000038153
1	5201951	5202015	64	DEL	AGGREGATED	0.7143	intronic	ENSSSCG00000038153
1	5250396	5251992	1596	DEL	AGGREGATED	0.009091	intronic	ENSSSCG00000038153
1	5271047	5271131	84	DEL	AGGREGATED	0.3613	intronic	ENSSSCG00000038153
1	5272287	5272561	274	DEL	AGGREGATED	0.731	intronic	ENSSSCG00000038153
1	5325542	5337569	12027	DEL	AGGREGATED	0.009091	intronic	ENSSSCG00000038153
1	5361227	5361537	310	DEL	AGGREGATED	0.397	intronic	ENSSSCG00000038153
1	5365832	5366149	317	DEL	AGGREGATED	0.4955	intronic	ENSSSCG00000038153
1	5372113	5372647	534	DEL	AGGREGATED	0.02879	intronic	ENSSSCG00000038153
1	5416801	5661615	244814	DEL	AGGREGATED	0.00304	exonic	ENSSSCG00000004032,ENSSSCG00000038153
1	5431424	5431476	52	DEL	AGGREGATED	0.3742	intronic	ENSSSCG00000038153
1	5431657	5431720	63	DEL	AGGREGATED	0.1848	intronic	ENSSSCG00000038153
1	5467021	5467199	178	DEL	AGGREGATED	0.4695	intronic	ENSSSCG00000004032
1	5479109	5479384	275	DEL	AGGREGATED	0.9742	intronic	ENSSSCG00000004032
1	5511131	5511381	250	DEL	AGGREGATED	1	intronic	ENSSSCG00000004032
1	5537525	5537765	240	DEL	AGGREGATED	0.8848	intronic	ENSSSCG00000004032
1	5537541	5538051	510	DEL	AGGREGATED	1	intronic	ENSSSCG00000004032
1	5537814	5538084	270	DEL	AGGREGATED	1	intronic	ENSSSCG00000004032
1	5552081	5552272	191	DEL	AGGREGATED	0.1208	intronic	ENSSSCG00000004032
1	5573024	5573367	343	DEL	AGGREGATED	0.01818	intronic	ENSSSCG00000004032
1	5592365	5592706	341	DEL	AGGREGATED	0.1939	intronic	ENSSSCG00000004032
1	5599557	5600191	634	DEL	AGGREGATED	0.5348	intronic	ENSSSCG00000004032
1	5655988	5656766	778	DEL	AGGREGATED	0.0303	intronic	ENSSSCG00000004032
1	5662891	5663165	274	DEL	AGGREGATED	0.2454	intronic	ENSSSCG00000004032
1	5665892	5665945	53	DEL	AGGREGATED	0.1773	intronic	ENSSSCG00000004032
1	5667677	5667994	317	DEL	AGGREGATED	0.5909	intronic	ENSSSCG00000004032
1	5682317	5682617	300	DEL	AGGREGATED	0.4773	intronic	ENSSSCG00000004032
1	5684312	5684596	284	DEL	AGGREGATED	0.5045	intronic	ENSSSCG00000004032
1	5686655	5686954	299	DEL	AGGREGATED	0.4924	intronic	ENSSSCG00000004032
1	5695854	5695910	56	DEL	AGGREGATED	0.6413	intronic	ENSSSCG00000004032
1	5701588	5701664	76	DEL	AGGREGATED	0.009091	intronic	ENSSSCG00000004032
1	5735598	5735719	121	DEL	AGGREGATED	0.5394	intronic	ENSSSCG00000004032
1	5735848	5736001	153	DEL	AGGREGATED	0.6939	intronic	ENSSSCG00000004032
1	5735929	5736201	272	DEL	AGGREGATED	0.7553	intronic	ENSSSCG00000004032
1	5743236	5743671	435	DEL	AGGREGATED	0.2561	intronic	ENSSSCG00000004032
1	5748144	5748441	297	DEL	AGGREGATED	0.3576	intronic	ENSSSCG00000004032
1	5771757	5771924	167	DEL	AGGREGATED	0.04545	intronic	ENSSSCG00000004032
1	5783984	5784552	568	DEL	AGGREGATED	0.01061	intronic	ENSSSCG00000004032
1	5802348	5802705	357	DEL	AGGREGATED	0.04394	intronic	ENSSSCG00000004032
1	5802559	5803038	479	DEL	AGGREGATED	0.3424	intronic	ENSSSCG00000004032
1	5834181	5834475	294	DEL	AGGREGATED	0.4045	intronic	ENSSSCG00000004032
1	5855635	5856146	511	DEL	AGGREGATED	0.04394	intronic	ENSSSCG00000004032
1	5862928	5863049	121	DEL	AGGREGATED	0.2045	intronic	ENSSSCG00000004032
1	5869460	5870727	1267	DEL	AGGREGATED	0.02576	intronic	ENSSSCG00000004032
1	5878095	5878399	304	DEL	AGGREGATED	0.4379	intronic	ENSSSCG00000004032
1	5878171	5878626	455	DEL	AGGREGATED	0.3385	intronic	ENSSSCG00000004032
1	5878533	5878706	173	DEL	AGGREGATED	0.3485	intronic	ENSSSCG00000004032
1	5884245	5884303	58	DEL	AGGREGATED	0.2561	intronic	ENSSSCG00000004032
1	5908698	5911372	2674	DEL	AGGREGATED	0.02273	intronic	ENSSSCG00000004032
1	5939074	5939364	290	DEL	AGGREGATED	0.2394	intronic	ENSSSCG00000004032
1	5947918	5948058	140	DEL	AGGREGATED	0.07273	intronic	ENSSSCG00000004032
1	5994208	5994350	142	DEL	AGGREGATED	0.2803	intronic	ENSSSCG00000004032
1	5996094	5996403	309	DEL	AGGREGATED	0.3924	intronic	ENSSSCG00000004032
1	6000520	6000770	250	DEL	AGGREGATED	0.06818	intronic	ENSSSCG00000004032
1	6009270	6009335	65	DEL	AGGREGATED	0.01818	intronic	ENSSSCG00000004032
1	6020779	6020852	73	DEL	AGGREGATED	0.05152	intronic	ENSSSCG00000004032
1	6069896	6070085	189	DEL	AGGREGATED	0.0303	intronic	ENSSSCG00000004032
1	6118232	6118321	89	DEL	AGGREGATED	0.02576	intronic	ENSSSCG00000004032
1	6119407	6119684	277	DEL	AGGREGATED	0.4394	intronic	ENSSSCG00000004032
1	6125996	6126472	476	DEL	AGGREGATED	0.01818	intronic	ENSSSCG00000004032
1	6138924	6143056	4132	DEL	AGGREGATED	0.1561	intronic	ENSSSCG00000004032
1	6141456	6141742	286	DEL	AGGREGATED	0.5611	intronic	ENSSSCG00000004032
1	6150323	6150387	64	DEL	AGGREGATED	0.1212	intronic	ENSSSCG00000004032
1	6173789	6174359	570	DEL	AGGREGATED	0.297	intronic	ENSSSCG00000004032
1	6209180	6209292	112	DEL	AGGREGATED	0.4455	intronic	ENSSSCG00000004032
1	6216523	6216985	462	DEL	AGGREGATED	0.1394	intronic	ENSSSCG00000004032
1	6224138	6236466	12328	DEL	AGGREGATED	0.007576	intronic	ENSSSCG00000004032
1	6230539	6230609	70	DEL	AGGREGATED	0.3234	intronic	ENSSSCG00000004032
1	6260562	6260862	300	DEL	AGGREGATED	0.04091	intronic	ENSSSCG00000004032
1	6263912	6264108	196	DEL	AGGREGATED	0.2667	intronic	ENSSSCG00000004032
1	6277223	6277910	687	DEL	AGGREGATED	0.1773	intronic	ENSSSCG00000004032
1	6286876	6288377	1501	DEL	AGGREGATED	0.05	intronic	ENSSSCG00000004032
1	6344802	6345161	359	DEL	AGGREGATED	0.7288	intronic	ENSSSCG00000004032
1	6375843	6376132	289	DEL	AGGREGATED	0.2758	intronic	ENSSSCG00000004032
1	6407615	6407696	81	DEL	AGGREGATED	0.3227	intronic	ENSSSCG00000004032
1	6423940	6424159	219	DEL	AGGREGATED	0.5593	intronic	ENSSSCG00000004032
1	6425082	6425362	280	DEL	AGGREGATED	0.3891	intronic	ENSSSCG00000004032
1	6426361	6427658	1297	DEL	AGGREGATED	0.09545	intronic	ENSSSCG00000004032
1	6427519	6427635	116	DEL	AGGREGATED	0.09756	intronic	ENSSSCG00000004032
1	6433936	6434172	236	DEL	AGGREGATED	0.3091	intronic	ENSSSCG00000004032
1	6441633	6441722	89	DEL	AGGREGATED	0.01818	intronic	ENSSSCG00000004032
1	6455427	6455670	243	DEL	AGGREGATED	0.1424	intronic	ENSSSCG00000004032
1	6479703	6481239	1536	DEL	AGGREGATED	0.4197	intronic	ENSSSCG00000004032
1	6530560	6530847	287	DEL	AGGREGATED	0.203	intronic	ENSSSCG00000004032
1	6536878	6536958	80	DEL	AGGREGATED	0.02576	intronic	ENSSSCG00000004032
1	6547791	6548518	727	DEL	AGGREGATED	0.05606	intronic	ENSSSCG00000004032
1	6548371	6548435	64	DEL	AGGREGATED	0.3758	intronic	ENSSSCG00000004032
1	6588159	6588409	250	DEL	AGGREGATED	0.07424	intronic	ENSSSCG00000004032
1	6589845	6589966	121	DEL	AGGREGATED	0.5502	intronic	ENSSSCG00000004032
1	6594006	6596037	2031	DEL	AGGREGATED	0.1303	intronic	ENSSSCG00000004032
1	6602307	6602421	114	DEL	AGGREGATED	0.02424	intronic	ENSSSCG00000004032
1	6603974	6604070	96	DEL	AGGREGATED	0.8667	intronic	ENSSSCG00000004032
1	6608337	6608478	141	DEL	AGGREGATED	0.7424	intronic	ENSSSCG00000004032
1	6651142	6651537	395	DEL	AGGREGATED	0.1348	intronic	ENSSSCG00000004032
1	6667296	6667354	58	DEL	AGGREGATED	0.4333	intronic	ENSSSCG00000004032
1	6695966	6696640	674	DEL	AGGREGATED	0.01818	intronic	ENSSSCG00000004032
1	6701863	6706511	4648	DEL	AGGREGATED	0.03485	intronic	ENSSSCG00000004032
1	6714198	6715755	1557	DEL	AGGREGATED	0.2803	intronic	ENSSSCG00000004032
1	6751498	6751779	281	DEL	AGGREGATED	0.2788	intergenic	ENSSSCG00000053549(dist=3698),ENSSSCG00000004033(dist=20638)
1	6752227	6754581	2354	DEL	AGGREGATED	0.1049	intergenic	ENSSSCG00000053549(dist=4427),ENSSSCG00000004033(dist=17836)
1	6754660	6754821	161	DEL	AGGREGATED	0.2766	intergenic	ENSSSCG00000053549(dist=6860),ENSSSCG00000004033(dist=17596)
1	6754719	6754775	56	DEL	AGGREGATED	0.2553	intergenic	ENSSSCG00000053549(dist=6919),ENSSSCG00000004033(dist=17641)
1	6754966	6755183	217	DEL	AGGREGATED	0.3024	intergenic	ENSSSCG00000053549(dist=7166),ENSSSCG00000004033(dist=17234)
1	6760286	6760578	292	DEL	AGGREGATED	0.5682	intergenic	ENSSSCG00000053549(dist=12486),ENSSSCG00000004033(dist=11839)
1	6765268	6765342	74	DEL	AGGREGATED	0.08939	intergenic	ENSSSCG00000053549(dist=17468),ENSSSCG00000004033(dist=7075)
1	6781726	6781891	165	DEL	AGGREGATED	0.04091	intronic	ENSSSCG00000004033
1	6811630	6811879	249	DEL	AGGREGATED	0.3318	intronic	ENSSSCG00000004033
1	6838509	6840113	1604	DEL	AGGREGATED	0.01667	intronic	ENSSSCG00000004033
1	6845723	6846006	283	DEL	AGGREGATED	0.4318	intronic	ENSSSCG00000004033
1	6857159	6857242	83	DEL	AGGREGATED	0.2045	intronic	ENSSSCG00000004033
1	6866792	6867866	1074	DEL	AGGREGATED	0.1667	intronic	ENSSSCG00000004033
1	6870726	6870959	233	DEL	AGGREGATED	0.03333	intronic	ENSSSCG00000004033
1	6873548	6873628	80	DEL	AGGREGATED	0.791	intronic	ENSSSCG00000004033
1	6879359	6879448	89	DEL	AGGREGATED	0.01818	intronic	ENSSSCG00000004033
1	6884110	6884163	53	DEL	AGGREGATED	0.02121	ncRNA_exonic	ENSSSCG00000063447
1	6885600	6885667	67	DEL	AGGREGATED	0.2197	ncRNA_exonic	ENSSSCG00000063447
1	6912534	6912718	184	DEL	AGGREGATED	0.8924	intronic	ENSSSCG00000004037
1	6916787	6917073	286	DEL	AGGREGATED	0.7067	intronic	ENSSSCG00000004037
1	6934375	6935373	998	DEL	AGGREGATED	0.05909	intronic	ENSSSCG00000004037
1	6941110	6941427	317	DEL	AGGREGATED	0.8439	intronic	ENSSSCG00000004037
1	7039713	7040680	967	DEL	AGGREGATED	0.02294	intronic	ENSSSCG00000004037
1	7047364	7050073	2709	DEL	AGGREGATED	0.01515	exonic	ENSSSCG00000004037
1	7069025	7069279	254	DEL	AGGREGATED	0.4409	intronic	ENSSSCG00000004038
1	7071737	7072018	281	DEL	AGGREGATED	0.7424	intronic	ENSSSCG00000004038
1	7104843	7104976	133	DEL	AGGREGATED	0.2803	intronic	ENSSSCG00000004038
1	7105115	7105355	240	DEL	AGGREGATED	0.4742	intronic	ENSSSCG00000004038
1	7105203	7105630	427	DEL	AGGREGATED	0.6033	intronic	ENSSSCG00000004038
1	7105335	7105647	312	DEL	AGGREGATED	0.6	intronic	ENSSSCG00000004038
1	7132040	7132370	330	DEL	AGGREGATED	0.01818	intronic	ENSSSCG00000004039
1	7158582	7159415	833	DEL	AGGREGATED	0.01667	intronic	ENSSSCG00000004039
1	7161757	7162049	292	DEL	AGGREGATED	0.8333	intronic	ENSSSCG00000004039
1	7174375	7175288	913	DEL	AGGREGATED	0.01212	intronic	ENSSSCG00000004039
1	7178898	7178980	82	DEL	AGGREGATED	0.01818	intronic	ENSSSCG00000004039
1	7179323	7179612	289	DEL	AGGREGATED	0.3864	intronic	ENSSSCG00000004039
1	7182492	7182806	314	DEL	AGGREGATED	0.9121	intronic	ENSSSCG00000004039
1	7238749	7238808	59	DEL	AGGREGATED	0.3818	intergenic	ENSSSCG00000018769(dist=7979),ENSSSCG00000004040(dist=51023)
1	7239342	7239646	304	DEL	AGGREGATED	0.459	intergenic	ENSSSCG00000018769(dist=8572),ENSSSCG00000004040(dist=50185)
1	7243942	7244060	118	DEL	AGGREGATED	0.2545	intergenic	ENSSSCG00000018769(dist=13172),ENSSSCG00000004040(dist=45771)
1	7256837	7257180	343	DEL	AGGREGATED	0.1045	intergenic	ENSSSCG00000018769(dist=26067),ENSSSCG00000004040(dist=32651)
1	7304139	7306243	2104	DEL	AGGREGATED	0.2812	intronic	ENSSSCG00000004040
1	7305985	7306244	259	DEL	AGGREGATED	0.5258	intronic	ENSSSCG00000004040
1	7343141	7343747	606	DEL	AGGREGATED	0.1636	intronic	ENSSSCG00000004041
1	7360100	7360356	256	DEL	AGGREGATED	0.3091	intronic	ENSSSCG00000004041
1	7374442	9181256	1806814	DEL	AGGREGATED	0.006061	exonic	ENSSSCG00000004044,ENSSSCG00000004046,ENSSSCG00000004047,ENSSSCG00000004048,ENSSSCG00000004049,ENSSSCG00000004050,ENSSSCG00000004052,ENSSSCG00000004053,ENSSSCG00000004055,ENSSSCG00000004057,ENSSSCG00000004058,ENSSSCG00000012314,ENSSSCG00000012315,ENSSSCG00000024019,ENSSSCG00000024876,ENSSSCG00000030535,ENSSSCG00000031776,ENSSSCG00000033107,ENSSSCG00000040317,ENSSSCG00000059431
1	7388132	7388415	283	DEL	AGGREGATED	0.1803	intronic	ENSSSCG00000004044
1	7431222	7431636	414	DEL	AGGREGATED	0.01364	intronic	ENSSSCG00000004044
1	7462555	7462649	94	DEL	AGGREGATED	0.04545	intronic	ENSSSCG00000004044
1	7483035	7483320	285	DEL	AGGREGATED	0.3318	intergenic	ENSSSCG00000004044(dist=10487),ENSSSCG00000059431(dist=44541)
1	7510208	7512189	1981	DEL	AGGREGATED	0.009091	intergenic	ENSSSCG00000004044(dist=37660),ENSSSCG00000059431(dist=15672)
1	7522965	7523043	78	DEL	AGGREGATED	0.02273	intergenic	ENSSSCG00000004044(dist=50417),ENSSSCG00000059431(dist=4818)
1	7530238	7530537	299	DEL	AGGREGATED	0.5818	upstream	ENSSSCG00000059431(dist=1400)
1	7584349	7584665	316	DEL	AGGREGATED	0.01364	intronic	ENSSSCG00000004047
1	7605386	7605438	52	DEL	AGGREGATED	0.06212	intronic	ENSSSCG00000004049
1	7606660	7606943	283	DEL	AGGREGATED	0.2333	intronic	ENSSSCG00000004049
1	7608754	7609077	323	DEL	AGGREGATED	0.547	intronic	ENSSSCG00000004049
1	7613812	7614097	285	DEL	AGGREGATED	0.5985	upstream	ENSSSCG00000004049(dist=946)
1	7614671	7614757	86	DEL	AGGREGATED	0.1712	upstream	ENSSSCG00000004049(dist=1805)
1	7615563	7615860	297	DEL	AGGREGATED	0.6182	intergenic	ENSSSCG00000004049(dist=2697),ENSSSCG00000004050(dist=6687)
1	7617367	7619696	2329	DEL	AGGREGATED	0.08485	intergenic	ENSSSCG00000004049(dist=4501),ENSSSCG00000004050(dist=2851)
1	7630756	7635185	4429	DEL	AGGREGATED	0.02727	exonic	ENSSSCG00000004050
1	7635313	7636588	1275	DEL	AGGREGATED	0.01061	exonic	ENSSSCG00000004050
1	7638414	7639732	1318	DEL	AGGREGATED	0.04394	intronic	ENSSSCG00000004050
1	7641061	7641139	78	DEL	AGGREGATED	0.01061	intronic	ENSSSCG00000004050
1	7642950	7651422	8472	DEL	AGGREGATED	0.001515	exonic	ENSSSCG00000004050
1	7663330	7664146	816	DEL	AGGREGATED	0.1485	intergenic	ENSSSCG00000004050(dist=11369),ENSSSCG00000040317(dist=15206)
1	7666118	7666228	110	DEL	AGGREGATED	0.03333	intergenic	ENSSSCG00000004050(dist=14157),ENSSSCG00000040317(dist=13124)
1	7703392	7703590	198	DEL	AGGREGATED	0.7288	intergenic	ENSSSCG00000040317(dist=13832),ENSSSCG00000004052(dist=303729)
1	7703419	7703841	422	DEL	AGGREGATED	0.7273	intergenic	ENSSSCG00000040317(dist=13859),ENSSSCG00000004052(dist=303480)
1	7722627	7722923	296	DEL	AGGREGATED	0.3288	intergenic	ENSSSCG00000040317(dist=33067),ENSSSCG00000004052(dist=284398)
1	7746524	7747815	1291	DEL	AGGREGATED	0.009091	intergenic	ENSSSCG00000040317(dist=56964),ENSSSCG00000004052(dist=259506)
1	7752660	7752942	282	DEL	AGGREGATED	0.4258	intergenic	ENSSSCG00000040317(dist=63100),ENSSSCG00000004052(dist=254378)
1	7755692	7756037	345	DEL	AGGREGATED	0.2227	intergenic	ENSSSCG00000040317(dist=66132),ENSSSCG00000004052(dist=251284)
1	7764572	7764899	327	DEL	AGGREGATED	0.156	intergenic	ENSSSCG00000040317(dist=75012),ENSSSCG00000004052(dist=242420)
1	7801331	7801382	51	DEL	AGGREGATED	0.2636	intergenic	ENSSSCG00000040317(dist=111771),ENSSSCG00000004052(dist=205939)
1	7813331	7813622	291	DEL	AGGREGATED	0.3636	intergenic	ENSSSCG00000040317(dist=123771),ENSSSCG00000004052(dist=193694)
1	7840205	7840490	285	DEL	AGGREGATED	0.6348	intergenic	ENSSSCG00000040317(dist=150645),ENSSSCG00000004052(dist=166830)
1	7841240	7841519	279	DEL	AGGREGATED	0.1833	intergenic	ENSSSCG00000040317(dist=151680),ENSSSCG00000004052(dist=165802)
1	7886014	7886306	292	DEL	AGGREGATED	0.09697	intergenic	ENSSSCG00000040317(dist=196454),ENSSSCG00000004052(dist=121015)
1	7894916	7894977	61	DEL	AGGREGATED	0.2309	intergenic	ENSSSCG00000040317(dist=205356),ENSSSCG00000004052(dist=112344)
1	7897318	7897429	111	DEL	AGGREGATED	0.2091	intergenic	ENSSSCG00000040317(dist=207758),ENSSSCG00000004052(dist=109892)
1	7912903	7912959	56	DEL	AGGREGATED	0.5321	intergenic	ENSSSCG00000040317(dist=223343),ENSSSCG00000004052(dist=94361)
1	7920024	7920180	156	DEL	AGGREGATED	0.01061	intergenic	ENSSSCG00000040317(dist=230464),ENSSSCG00000004052(dist=87138)
1	7931652	7931739	87	DEL	AGGREGATED	0.3818	intergenic	ENSSSCG00000040317(dist=242092),ENSSSCG00000004052(dist=75582)
1	7950312	7951041	729	DEL	AGGREGATED	0.03939	intergenic	ENSSSCG00000040317(dist=260752),ENSSSCG00000004052(dist=56280)
1	7955331	7955595	264	DEL	AGGREGATED	0.08182	intergenic	ENSSSCG00000040317(dist=265771),ENSSSCG00000004052(dist=51726)
1	7964104	7965026	922	DEL	AGGREGATED	0.004545	intergenic	ENSSSCG00000040317(dist=274544),ENSSSCG00000004052(dist=42295)
1	7990590	7990710	120	DEL	AGGREGATED	0.3561	intergenic	ENSSSCG00000040317(dist=301030),ENSSSCG00000004052(dist=16611)
1	8006622	8006991	369	DEL	AGGREGATED	0.1793	downstream	ENSSSCG00000004052(dist=322)
1	8062086	8062204	118	DEL	AGGREGATED	0.006061	intronic	ENSSSCG00000004052
1	8086808	8086880	72	DEL	AGGREGATED	0.5046	intergenic	ENSSSCG00000004052(dist=4991),ENSSSCG00000058272(dist=83878)
1	8110068	8110347	279	DEL	AGGREGATED	0.3955	intergenic	ENSSSCG00000004052(dist=28251),ENSSSCG00000058272(dist=60411)
1	8122099	8122411	312	DEL	AGGREGATED	0.6379	intergenic	ENSSSCG00000004052(dist=40282),ENSSSCG00000058272(dist=48347)
1	8122136	8122252	116	DEL	AGGREGATED	0.1104	intergenic	ENSSSCG00000004052(dist=40319),ENSSSCG00000058272(dist=48505)
1	8122209	8122680	471	DEL	AGGREGATED	0.2195	intergenic	ENSSSCG00000004052(dist=40392),ENSSSCG00000058272(dist=48077)
1	8160563	8160677	114	DEL	AGGREGATED	0.9606	intergenic	ENSSSCG00000004052(dist=78746),ENSSSCG00000058272(dist=10075)
1	8215739	8215889	150	DEL	AGGREGATED	0.1591	intronic	ENSSSCG00000004053
1	8220270	8221028	758	DEL	AGGREGATED	0.07927	downstream	ENSSSCG00000004053(dist=640)
1	8242590	8243198	608	DEL	AGGREGATED	0.01818	upstream	ENSSSCG00000004055(dist=842)
1	8248262	8248541	279	DEL	AGGREGATED	0.4955	intronic	ENSSSCG00000004055
1	8248521	8248930	409	DEL	AGGREGATED	0.02424	intronic	ENSSSCG00000004055
1	8264461	8264678	217	DEL	AGGREGATED	1	intronic	ENSSSCG00000004055
1	8283199	8283249	50	DEL	AGGREGATED	0.6006	downstream	ENSSSCG00000053023(dist=1284)
1	8296291	8296405	114	DEL	AGGREGATED	0.6545	intergenic	ENSSSCG00000053023(dist=14376),ENSSSCG00000060777(dist=11536)
1	8307457	8307550	93	DEL	AGGREGATED	1	upstream	ENSSSCG00000060777(dist=333)
1	8310619	8310892	273	DEL	AGGREGATED	0.4308	ncRNA_exonic	ENSSSCG00000060777
1	8323365	8323446	81	DEL	AGGREGATED	0.2713	upstream	ENSSSCG00000052920(dist=33)
1	8332837	8335259	2422	DEL	AGGREGATED	0.05909	intergenic	ENSSSCG00000052920(dist=4359),ENSSSCG00000046349(dist=13399)
1	8356141	8356435	294	DEL	AGGREGATED	0.353	downstream	ENSSSCG00000046349(dist=1123)
1	8410556	8410933	377	DEL	AGGREGATED	0.147	intronic	ENSSSCG00000004058
1	8422822	8423072	250	DEL	AGGREGATED	0.01212	intronic	ENSSSCG00000004058
1	8429385	8429450	65	DEL	AGGREGATED	0.3812	intronic	ENSSSCG00000004058
1	8465217	8465525	308	DEL	AGGREGATED	0.3723	intronic	ENSSSCG00000004057
1	8485536	8485848	312	DEL	AGGREGATED	0.5318	intronic	ENSSSCG00000004057
1	8511022	8512507	1485	DEL	AGGREGATED	0.4	intronic	ENSSSCG00000004057
1	8514306	8514388	82	DEL	AGGREGATED	0.1718	intronic	ENSSSCG00000004057
1	8517073	8517242	169	DEL	AGGREGATED	0.9455	intronic	ENSSSCG00000004057
1	8528861	8529431	570	DEL	AGGREGATED	0.004545	intronic	ENSSSCG00000004057
1	8529891	8532308	2417	DEL	AGGREGATED	0.03182	intronic	ENSSSCG00000004057
1	8547395	8548854	1459	DEL	AGGREGATED	0.197	upstream	ENSSSCG00000004057(dist=865)
1	8552160	8552275	115	DEL	AGGREGATED	0.0303	intergenic	ENSSSCG00000004057(dist=5630),ENSSSCG00000033107(dist=3784)
1	8620812	8620931	119	DEL	AGGREGATED	0.652	intronic	ENSSSCG00000024876
1	8630345	8633178	2833	DEL	AGGREGATED	0.2409	intronic	ENSSSCG00000024876
1	8647821	8647989	168	DEL	AGGREGATED	0.253	intergenic	ENSSSCG00000061525(dist=3314),ENSSSCG00000031776(dist=7555)
1	8682174	8682287	113	DEL	AGGREGATED	0.01364	intronic	ENSSSCG00000031776
1	8697704	8698187	483	DEL	AGGREGATED	0.03182	intronic	ENSSSCG00000031776
1	8711084	8711383	299	DEL	AGGREGATED	0.2447	intronic	ENSSSCG00000031776
1	8786842	8787190	348	DEL	AGGREGATED	0.06212	intronic	ENSSSCG00000031776
1	8806651	8839610	32959	DEL	AGGREGATED	0.004545	exonic	ENSSSCG00000031776
1	8807133	8808691	1558	DEL	AGGREGATED	0.6326	intronic	ENSSSCG00000031776
1	8817215	8817415	200	DEL	AGGREGATED	0.5636	intronic	ENSSSCG00000031776
1	8818771	8818833	62	DEL	AGGREGATED	0.6576	intronic	ENSSSCG00000031776
1	8827721	8828021	300	DEL	AGGREGATED	0.7242	intergenic	ENSSSCG00000031776(dist=3224),ENSSSCG00000058060(dist=58793)
1	8879805	8879868	63	DEL	AGGREGATED	0.4787	intergenic	ENSSSCG00000031776(dist=55308),ENSSSCG00000058060(dist=6934)
1	8882848	8883138	290	DEL	AGGREGATED	0.5864	intergenic	ENSSSCG00000031776(dist=58351),ENSSSCG00000058060(dist=3676)
1	8897437	8897535	98	DEL	AGGREGATED	0.2812	intergenic	ENSSSCG00000058060(dist=6225),ENSSSCG00000024019(dist=19705)
1	8899690	8899968	278	DEL	AGGREGATED	0.3273	intergenic	ENSSSCG00000058060(dist=8478),ENSSSCG00000024019(dist=17272)
1	8901064	8901140	76	DEL	AGGREGATED	0.385	intergenic	ENSSSCG00000058060(dist=9852),ENSSSCG00000024019(dist=16100)
1	8917430	8917495	65	DEL	AGGREGATED	0.1185	UTR3	ENSSSCG00000024019(ENSSSCT00000067537:c.*522_*453delins0)
1	8919037	8919322	285	DEL	AGGREGATED	0.4164	intronic	ENSSSCG00000024019
1	8920869	8921152	283	DEL	AGGREGATED	0.3606	intronic	ENSSSCG00000024019
1	8923563	8924346	783	DEL	AGGREGATED	0.009091	intronic	ENSSSCG00000024019
1	8941551	8941784	233	DEL	AGGREGATED	0.3015	intronic	ENSSSCG00000012314
1	8961746	8961968	222	DEL	AGGREGATED	0.266	intronic	ENSSSCG00000012314
1	8967041	8967356	315	DEL	AGGREGATED	0.7324	intronic	ENSSSCG00000012314
1	8979203	8979516	313	DEL	AGGREGATED	0.5394	intronic	ENSSSCG00000012314
1	8985642	8987246	1604	DEL	AGGREGATED	0.04242	intronic	ENSSSCG00000012314
1	8985755	8986026	271	DEL	AGGREGATED	0.03333	intronic	ENSSSCG00000012314
1	8986563	8986856	293	DEL	AGGREGATED	0.7909	intronic	ENSSSCG00000012314
1	8999503	8999563	60	DEL	AGGREGATED	0.7015	splicing	ENSSSCG00000012314
1	9007054	9007115	61	DEL	AGGREGATED	0.1258	intergenic	ENSSSCG00000012314(dist=4284),ENSSSCG00000012315(dist=7436)
1	9010379	9010459	80	DEL	AGGREGATED	0.08788	intergenic	ENSSSCG00000012314(dist=7609),ENSSSCG00000012315(dist=4092)
1	9031132	9031442	310	DEL	AGGREGATED	0.2076	intronic	ENSSSCG00000012315
1	9057012	9057325	313	DEL	AGGREGATED	0.2492	intronic	ENSSSCG00000012315
1	9062529	9062627	98	DEL	AGGREGATED	0.05152	intronic	ENSSSCG00000012315
1	9118364	9118651	287	DEL	AGGREGATED	0.6125	intergenic	ENSSSCG00000012315(dist=9261),ENSSSCG00000030535(dist=11687)
1	9126453	9126511	58	DEL	AGGREGATED	0.147	intergenic	ENSSSCG00000012315(dist=17350),ENSSSCG00000030535(dist=3825)
1	9126785	9127076	291	DEL	AGGREGATED	0.2629	intergenic	ENSSSCG00000012315(dist=17682),ENSSSCG00000030535(dist=3262)
1	9136892	9137193	301	DEL	AGGREGATED	0.2394	intronic	ENSSSCG00000030535
1	9137740	9138013	273	DEL	AGGREGATED	0.4088	intronic	ENSSSCG00000030535
1	9162865	9164972	2107	DEL	AGGREGATED	0.1833	intronic	ENSSSCG00000030535
1	9164982	9166276	1294	DEL	AGGREGATED	0.03823	intronic	ENSSSCG00000030535
1	9165274	9165543	269	DEL	AGGREGATED	0.2545	intronic	ENSSSCG00000030535
1	9165819	9166050	231	DEL	AGGREGATED	0.5712	intronic	ENSSSCG00000030535
1	9183647	9183791	144	DEL	AGGREGATED	0.924	intronic	ENSSSCG00000030535
1	9245067	9245656	589	DEL	AGGREGATED	0.01667	intergenic	ENSSSCG00000030535(dist=6038),ENSSSCG00000046713(dist=38211)
1	9259121	9266667	7546	DEL	AGGREGATED	0.009119	intergenic	ENSSSCG00000030535(dist=20092),ENSSSCG00000046713(dist=17200)
1	9269744	9270048	304	DEL	AGGREGATED	0.4258	intergenic	ENSSSCG00000030535(dist=30715),ENSSSCG00000046713(dist=13819)
1	9308915	9309025	110	DEL	AGGREGATED	0.5742	intergenic	ENSSSCG00000046713(dist=17726),ENSSSCG00000035027(dist=41305)
1	9313721	9314712	991	DEL	AGGREGATED	0.004545	intergenic	ENSSSCG00000046713(dist=22532),ENSSSCG00000035027(dist=35619)
1	9315456	9315531	75	DEL	AGGREGATED	0.01212	intergenic	ENSSSCG00000046713(dist=24267),ENSSSCG00000035027(dist=34776)
1	9365690	9365750	60	DEL	AGGREGATED	0.1318	intronic	ENSSSCG00000035027
1	9400926	9401029	103	DEL	AGGREGATED	0.7848	intronic	ENSSSCG00000035027
1	9436312	9436365	53	DEL	AGGREGATED	0.06515	intronic	ENSSSCG00000035027
1	9467726	9468027	301	DEL	AGGREGATED	0.3796	intronic	ENSSSCG00000035027
1	9481574	9483707	2133	DEL	AGGREGATED	0.00303	intronic	ENSSSCG00000035027
1	9505277	9505356	79	DEL	AGGREGATED	0.01818	intronic	ENSSSCG00000035027
1	9514551	9514604	53	DEL	AGGREGATED	0.01818	intronic	ENSSSCG00000035027
1	9515681	9515978	297	DEL	AGGREGATED	0.2273	intronic	ENSSSCG00000035027
1	9576062	9576353	291	DEL	AGGREGATED	0.1424	intronic	ENSSSCG00000035027
1	9611466	9611757	291	DEL	AGGREGATED	0.2182	intronic	ENSSSCG00000035027
1	9626409	9626686	277	DEL	AGGREGATED	0.1894	intergenic	ENSSSCG00000038527(dist=2236),ENSSSCG00000057897(dist=7481)
1	9648458	9648739	281	DEL	AGGREGATED	0.497	intergenic	ENSSSCG00000057897(dist=8287),ENSSSCG00000050758(dist=10040)
1	9653427	9653747	320	DEL	AGGREGATED	0.5242	intergenic	ENSSSCG00000057897(dist=13256),ENSSSCG00000050758(dist=5032)
1	9696648	9696787	139	DEL	AGGREGATED	0.2879	intergenic	ENSSSCG00000060508(dist=25063),ENSSSCG00000050351(dist=49377)
1	9703381	9703674	293	DEL	AGGREGATED	0.5625	intergenic	ENSSSCG00000060508(dist=31796),ENSSSCG00000050351(dist=42492)
1	9704672	14051057	4346385	DEL	AGGREGATED	0.0228	exonic	ENSSSCG00000004064,ENSSSCG00000004065,ENSSSCG00000004068,ENSSSCG00000004070,ENSSSCG00000004071,ENSSSCG00000004074,ENSSSCG00000004075,ENSSSCG00000004076,ENSSSCG00000004077,ENSSSCG00000004078,ENSSSCG00000004081,ENSSSCG00000004082,ENSSSCG00000024361,ENSSSCG00000031536,ENSSSCG00000046319,ENSSSCG00000049158,ENSSSCG00000051789,ENSSSCG00000063189
1	9720460	9720815	355	DEL	AGGREGATED	0.5803	intergenic	ENSSSCG00000060508(dist=48875),ENSSSCG00000050351(dist=25344)
1	9723182	9724188	1006	DEL	AGGREGATED	0.2015	intergenic	ENSSSCG00000060508(dist=51597),ENSSSCG00000050351(dist=21978)
1	9726882	9728418	1536	DEL	AGGREGATED	0.1717	intergenic	ENSSSCG00000060508(dist=55297),ENSSSCG00000050351(dist=17748)
1	9732649	9732946	297	DEL	AGGREGATED	0.8864	intergenic	ENSSSCG00000060508(dist=61064),ENSSSCG00000050351(dist=13220)
1	9737552	9737772	220	DEL	AGGREGATED	0.4879	intergenic	ENSSSCG00000060508(dist=65967),ENSSSCG00000050351(dist=8394)
1	9745769	9748604	2835	DEL	AGGREGATED	0.01212	ncRNA_exonic	ENSSSCG00000050351
1	9750270	9750397	127	DEL	AGGREGATED	0.01667	upstream	ENSSSCG00000050351(dist=711)
1	9771322	9771681	359	DEL	AGGREGATED	0.3165	intergenic	ENSSSCG00000050351(dist=21763),ENSSSCG00000004064(dist=19952)
1	9774051	9774141	90	DEL	AGGREGATED	0.7152	intergenic	ENSSSCG00000050351(dist=24492),ENSSSCG00000004064(dist=17492)
1	9775121	9775432	311	DEL	AGGREGATED	0.6636	intergenic	ENSSSCG00000050351(dist=25562),ENSSSCG00000004064(dist=16201)
1	9812305	9812573	268	DEL	AGGREGATED	0.09394	intronic	ENSSSCG00000004064
1	9841005	9841069	64	DEL	AGGREGATED	0.05303	intronic	ENSSSCG00000004064
1	9845424	9845511	87	DEL	AGGREGATED	0.02121	intronic	ENSSSCG00000004064
1	9870687	9871270	583	DEL	AGGREGATED	0.01212	intronic	ENSSSCG00000004064
1	9871635	9872062	427	DEL	AGGREGATED	0.01212	intronic	ENSSSCG00000004064
1	9913067	9913214	147	DEL	AGGREGATED	0.1515	intronic	ENSSSCG00000004064
1	9916215	9916266	51	DEL	AGGREGATED	0.01515	intronic	ENSSSCG00000004064
1	9931956	9934367	2411	DEL	AGGREGATED	0.924	intronic	ENSSSCG00000004064
1	9937026	9937134	108	DEL	AGGREGATED	0.4076	intronic	ENSSSCG00000004064
1	9941383	9941802	419	DEL	AGGREGATED	0.04242	intronic	ENSSSCG00000004064
1	9957974	9958305	331	DEL	AGGREGATED	0.7492	intronic	ENSSSCG00000004064
1	10024002	10024290	288	DEL	AGGREGATED	0.2485	intronic	ENSSSCG00000004064
1	10037829	10038206	377	DEL	AGGREGATED	0.8197	intronic	ENSSSCG00000004064
1	10062292	10062437	145	DEL	AGGREGATED	0.6455	intronic	ENSSSCG00000004064
1	10063761	10063849	88	DEL	AGGREGATED	0.009091	intronic	ENSSSCG00000004064
1	10091003	10091300	297	DEL	AGGREGATED	0.2636	intronic	ENSSSCG00000004064
1	10139988	10140270	282	DEL	AGGREGATED	0.5424	intronic	ENSSSCG00000004064
1	10140502	10140795	293	DEL	AGGREGATED	0.6101	intronic	ENSSSCG00000004064
1	10144979	10145246	267	DEL	AGGREGATED	0.5348	intronic	ENSSSCG00000004064
1	10165740	10166052	312	DEL	AGGREGATED	0.4985	intronic	ENSSSCG00000004064
1	10180002	10180730	728	DEL	AGGREGATED	0.01818	intronic	ENSSSCG00000004064
1	10203589	10203646	57	DEL	AGGREGATED	0.02879	intronic	ENSSSCG00000004064
1	10234997	10235452	455	DEL	AGGREGATED	0.2364	intergenic	ENSSSCG00000004064(dist=7495),ENSSSCG00000056648(dist=170963)
1	10238042	10238342	300	DEL	AGGREGATED	0.4515	intergenic	ENSSSCG00000004064(dist=10540),ENSSSCG00000056648(dist=168073)
1	10247317	10247727	410	DEL	AGGREGATED	0.1591	intergenic	ENSSSCG00000004064(dist=19815),ENSSSCG00000056648(dist=158688)
1	10254045	10254346	301	DEL	AGGREGATED	0.6061	intergenic	ENSSSCG00000004064(dist=26543),ENSSSCG00000056648(dist=152069)
1	10254346	10254565	219	DEL	AGGREGATED	0.4407	intergenic	ENSSSCG00000004064(dist=26844),ENSSSCG00000056648(dist=151850)
1	10269226	10269547	321	DEL	AGGREGATED	0.4422	intergenic	ENSSSCG00000004064(dist=41724),ENSSSCG00000056648(dist=136868)
1	10278951	10279257	306	DEL	AGGREGATED	0.006061	intergenic	ENSSSCG00000004064(dist=51449),ENSSSCG00000056648(dist=127158)
1	10279406	10279706	300	DEL	AGGREGATED	0.8015	intergenic	ENSSSCG00000004064(dist=51904),ENSSSCG00000056648(dist=126708)
1	10284816	10285118	302	DEL	AGGREGATED	0.6	intergenic	ENSSSCG00000004064(dist=57314),ENSSSCG00000056648(dist=121294)
1	10296285	10297393	1108	DEL	AGGREGATED	0.06535	intergenic	ENSSSCG00000004064(dist=68783),ENSSSCG00000056648(dist=109022)
1	10297182	10297411	229	DEL	AGGREGATED	0.318	intergenic	ENSSSCG00000004064(dist=69680),ENSSSCG00000056648(dist=109004)
1	10314880	10314940	60	DEL	AGGREGATED	0.5335	intergenic	ENSSSCG00000004064(dist=87378),ENSSSCG00000056648(dist=91475)
1	10351180	10351474	294	DEL	AGGREGATED	0.2827	intergenic	ENSSSCG00000004064(dist=123678),ENSSSCG00000056648(dist=54941)
1	10355853	10356358	505	DEL	AGGREGATED	0.8606	intergenic	ENSSSCG00000004064(dist=128351),ENSSSCG00000056648(dist=50056)
1	10390482	10391759	1277	DEL	AGGREGATED	0.2879	intergenic	ENSSSCG00000004064(dist=162980),ENSSSCG00000056648(dist=14656)
1	10461550	10463341	1791	DEL	AGGREGATED	0.01364	intergenic	ENSSSCG00000061773(dist=10950),ENSSSCG00000045185(dist=20239)
1	10463141	10463446	305	DEL	AGGREGATED	0.7288	intergenic	ENSSSCG00000061773(dist=12541),ENSSSCG00000045185(dist=20134)
1	10463446	10463630	184	DEL	AGGREGATED	0.1662	intergenic	ENSSSCG00000061773(dist=12846),ENSSSCG00000045185(dist=19949)
1	10489825	10490123	298	DEL	AGGREGATED	0.1939	intergenic	ENSSSCG00000045185(dist=6176),ENSSSCG00000057033(dist=174429)
1	10490250	10490558	308	DEL	AGGREGATED	0.3994	intergenic	ENSSSCG00000045185(dist=6601),ENSSSCG00000057033(dist=173994)
1	10493782	10494071	289	DEL	AGGREGATED	0.5924	intergenic	ENSSSCG00000045185(dist=10133),ENSSSCG00000057033(dist=170481)
1	10561849	10561905	56	DEL	AGGREGATED	0.1591	intergenic	ENSSSCG00000045185(dist=78200),ENSSSCG00000057033(dist=102647)
1	10594936	10595263	327	DEL	AGGREGATED	0.5076	intergenic	ENSSSCG00000045185(dist=111287),ENSSSCG00000057033(dist=69289)
1	10601085	10602124	1039	DEL	AGGREGATED	0.04242	intergenic	ENSSSCG00000045185(dist=117436),ENSSSCG00000057033(dist=62428)
1	10624848	10628383	3535	DEL	AGGREGATED	0.03333	intergenic	ENSSSCG00000045185(dist=141199),ENSSSCG00000057033(dist=36169)
1	10655917	10656215	298	DEL	AGGREGATED	0.5838	intergenic	ENSSSCG00000045185(dist=172268),ENSSSCG00000057033(dist=8337)
1	10676503	10676592	89	DEL	AGGREGATED	0.6348	intergenic	ENSSSCG00000057033(dist=5437),ENSSSCG00000050400(dist=23767)
1	10679994	10680304	310	DEL	AGGREGATED	0.6758	intergenic	ENSSSCG00000057033(dist=8928),ENSSSCG00000050400(dist=20062)
1	10714435	10716975	2540	DEL	AGGREGATED	0.07424	intergenic	ENSSSCG00000050400(dist=13979),ENSSSCG00000047964(dist=9390)
1	10730396	10730660	264	DEL	AGGREGATED	0.6	ncRNA_intronic	ENSSSCG00000047964
1	10753328	10753547	219	DEL	AGGREGATED	0.03182	ncRNA_intronic	ENSSSCG00000047964
1	10818508	10818565	57	DEL	AGGREGATED	0.009091	intergenic	ENSSSCG00000047964(dist=61551),ENSSSCG00000054035(dist=31915)
1	10821953	10822083	130	DEL	AGGREGATED	0.02727	intergenic	ENSSSCG00000047964(dist=64996),ENSSSCG00000054035(dist=28388)
1	10884030	10884202	172	DEL	AGGREGATED	0.4545	intergenic	ENSSSCG00000054035(dist=28469),ENSSSCG00000051971(dist=29895)
1	10901767	10903303	1536	DEL	AGGREGATED	0.00303	intergenic	ENSSSCG00000054035(dist=46206),ENSSSCG00000051971(dist=10794)
1	10940329	10940440	111	DEL	AGGREGATED	0.0697	ncRNA_intronic	ENSSSCG00000051971
1	10984693	10984745	52	DEL	AGGREGATED	0.3102	intergenic	ENSSSCG00000051971(dist=2696),ENSSSCG00000054849(dist=54280)
1	10992438	10992491	53	DEL	AGGREGATED	0.04697	intergenic	ENSSSCG00000051971(dist=10441),ENSSSCG00000054849(dist=46534)
1	11027132	11027412	280	DEL	AGGREGATED	0.5745	intergenic	ENSSSCG00000051971(dist=45135),ENSSSCG00000054849(dist=11613)
1	11051716	11052005	289	DEL	AGGREGATED	0.397	intergenic	ENSSSCG00000054849(dist=8900),ENSSSCG00000061397(dist=291981)
1	11142673	11142729	56	DEL	AGGREGATED	0.5849	intergenic	ENSSSCG00000054849(dist=99857),ENSSSCG00000061397(dist=201257)
1	11163915	11163970	55	DEL	AGGREGATED	0.1318	intergenic	ENSSSCG00000054849(dist=121099),ENSSSCG00000061397(dist=180002)
1	11169689	11171204	1515	DEL	AGGREGATED	0.08182	intergenic	ENSSSCG00000054849(dist=126873),ENSSSCG00000061397(dist=172782)
1	11179455	11179776	321	DEL	AGGREGATED	0.5121	intergenic	ENSSSCG00000054849(dist=136639),ENSSSCG00000061397(dist=164210)
1	11181246	11181296	50	DEL	AGGREGATED	0.1955	intergenic	ENSSSCG00000054849(dist=138430),ENSSSCG00000061397(dist=162690)
1	11216143	11216216	73	DEL	AGGREGATED	0.2667	intergenic	ENSSSCG00000054849(dist=173327),ENSSSCG00000061397(dist=127770)
1	11271468	11271912	444	DEL	AGGREGATED	0.2446	intergenic	ENSSSCG00000054849(dist=228652),ENSSSCG00000061397(dist=72057)
1	11283840	11283978	138	DEL	AGGREGATED	0.7212	intergenic	ENSSSCG00000054849(dist=241024),ENSSSCG00000061397(dist=60008)
1	11308247	11309015	768	DEL	AGGREGATED	0.3	intergenic	ENSSSCG00000054849(dist=265431),ENSSSCG00000061397(dist=34969)
1	11349158	11349336	178	DEL	AGGREGATED	0.7167	downstream	ENSSSCG00000061397(dist=177)
1	11363501	11365076	1575	DEL	AGGREGATED	0.007576	intergenic	ENSSSCG00000061397(dist=14520),ENSSSCG00000004068(dist=80880)
1	11366309	11374869	8560	DEL	AGGREGATED	0.00303	intergenic	ENSSSCG00000061397(dist=17328),ENSSSCG00000004068(dist=71087)
1	11419338	11420759	1421	DEL	AGGREGATED	0.08939	intergenic	ENSSSCG00000061397(dist=70357),ENSSSCG00000004068(dist=25197)
1	11440923	11442731	1808	DEL	AGGREGATED	0.001515	intergenic	ENSSSCG00000061397(dist=91942),ENSSSCG00000004068(dist=3225)
1	11444619	11444899	280	DEL	AGGREGATED	0.4666	upstream	ENSSSCG00000004068(dist=1054)
1	11546526	11548714	2188	DEL	AGGREGATED	0.00303	intergenic	ENSSSCG00000004068(dist=44547),ENSSSCG00000024361(dist=17531)
1	11549770	11550413	643	DEL	AGGREGATED	0.06212	intergenic	ENSSSCG00000004068(dist=47791),ENSSSCG00000024361(dist=15832)
1	11550852	11551700	848	DEL	AGGREGATED	0.006061	intergenic	ENSSSCG00000004068(dist=48873),ENSSSCG00000024361(dist=14545)
1	11555492	11561671	6179	DEL	AGGREGATED	0.00303	intergenic	ENSSSCG00000004068(dist=53513),ENSSSCG00000024361(dist=4574)
1	11556718	11556811	93	DEL	AGGREGATED	0.09091	intergenic	ENSSSCG00000004068(dist=54739),ENSSSCG00000024361(dist=9432)
1	11572588	11573419	831	DEL	AGGREGATED	0.03343	intronic	ENSSSCG00000024361
1	11598180	11598481	301	DEL	AGGREGATED	0.5805	intronic	ENSSSCG00000024361
1	11626345	11626418	73	DEL	AGGREGATED	0.2636	intronic	ENSSSCG00000024361
1	11626455	11628492	2037	DEL	AGGREGATED	0.04573	intronic	ENSSSCG00000024361
1	11650668	11650915	247	DEL	AGGREGATED	0.06364	intronic	ENSSSCG00000004065,ENSSSCG00000024361
1	11660597	11660862	265	DEL	AGGREGATED	0.04091	intronic	ENSSSCG00000004065
1	11670799	11670979	180	DEL	AGGREGATED	0.09242	intronic	ENSSSCG00000004065
1	11717004	11717287	283	DEL	AGGREGATED	0.4152	intronic	ENSSSCG00000004065
1	11746325	11746578	253	DEL	AGGREGATED	0.2994	intronic	ENSSSCG00000004065
1	11748983	11750115	1132	DEL	AGGREGATED	0.004545	intronic	ENSSSCG00000004065
1	11788572	11788868	296	DEL	AGGREGATED	0.5379	intergenic	ENSSSCG00000004065(dist=29224),ENSSSCG00000054741(dist=26451)
1	11790509	11790766	257	DEL	AGGREGATED	0.07727	intergenic	ENSSSCG00000004065(dist=31161),ENSSSCG00000054741(dist=24553)
1	11818301	11818775	474	DEL	AGGREGATED	0.1806	ncRNA_intronic	ENSSSCG00000054741
1	11839795	11840110	315	DEL	AGGREGATED	0.2727	ncRNA_intronic	ENSSSCG00000054741
1	11864132	11864442	310	DEL	AGGREGATED	0.3462	ncRNA_intronic	ENSSSCG00000054741
1	11867945	11868262	317	DEL	AGGREGATED	0.85	ncRNA_intronic	ENSSSCG00000054741
1	11868806	11869074	268	DEL	AGGREGATED	0.8313	ncRNA_intronic	ENSSSCG00000054741
1	11937647	11937719	72	DEL	AGGREGATED	0.569	ncRNA_intronic	ENSSSCG00000055819
1	11941163	11941257	94	DEL	AGGREGATED	0.006061	ncRNA_exonic	ENSSSCG00000055819
1	11986844	11986971	127	DEL	AGGREGATED	0.8485	intergenic	ENSSSCG00000060766(dist=22600),ENSSSCG00000058871(dist=4632)
1	11989510	11990604	1094	DEL	AGGREGATED	0.01515	downstream	ENSSSCG00000058871(dist=999)
1	11991997	11992293	296	DEL	AGGREGATED	0.7742	ncRNA_exonic	ENSSSCG00000058871
1	12005031	12006425	1394	DEL	AGGREGATED	0.06364	ncRNA_exonic	ENSSSCG00000052174
1	12005342	12005658	316	DEL	AGGREGATED	0.01515	ncRNA_exonic	ENSSSCG00000052174
1	12005687	12005965	278	DEL	AGGREGATED	0.7394	ncRNA_exonic	ENSSSCG00000052174
1	12013641	12013917	276	DEL	AGGREGATED	0.8212	intergenic	ENSSSCG00000052174(dist=4756),ENSSSCG00000052694(dist=3425)
1	12058411	12058714	303	DEL	AGGREGATED	0.8439	intronic	ENSSSCG00000004070
1	12130149	12130790	641	DEL	AGGREGATED	0.02727	intergenic	ENSSSCG00000004070(dist=7812),ENSSSCG00000004071(dist=166879)
1	12141781	12142053	272	DEL	AGGREGATED	0.4318	intergenic	ENSSSCG00000004070(dist=19444),ENSSSCG00000004071(dist=155623)
1	12149262	12149564	302	DEL	AGGREGATED	0.6879	intergenic	ENSSSCG00000004070(dist=26925),ENSSSCG00000004071(dist=148112)
1	12167734	12168044	310	DEL	AGGREGATED	0.8773	intergenic	ENSSSCG00000004070(dist=45397),ENSSSCG00000004071(dist=129632)
1	12168139	12168418	279	DEL	AGGREGATED	0.8439	intergenic	ENSSSCG00000004070(dist=45802),ENSSSCG00000004071(dist=129258)
1	12169888	12169957	69	DEL	AGGREGATED	0.7776	intergenic	ENSSSCG00000004070(dist=47551),ENSSSCG00000004071(dist=127718)
1	12189373	12189645	272	DEL	AGGREGATED	0.8379	intergenic	ENSSSCG00000004070(dist=67036),ENSSSCG00000004071(dist=108031)
1	12207414	12207686	272	DEL	AGGREGATED	0.5623	intergenic	ENSSSCG00000004070(dist=85077),ENSSSCG00000004071(dist=89990)
1	12208737	12209256	519	DEL	AGGREGATED	0.08025	intergenic	ENSSSCG00000004070(dist=86400),ENSSSCG00000004071(dist=88420)
1	12215916	12220050	4134	DEL	AGGREGATED	0.2599	intergenic	ENSSSCG00000004070(dist=93579),ENSSSCG00000004071(dist=77626)
1	12225098	12226027	929	DEL	AGGREGATED	0.02121	intergenic	ENSSSCG00000004070(dist=102761),ENSSSCG00000004071(dist=71649)
1	12226998	12227272	274	DEL	AGGREGATED	0.2227	intergenic	ENSSSCG00000004070(dist=104661),ENSSSCG00000004071(dist=70404)
1	12228474	12230320	1846	DEL	AGGREGATED	0.001515	intergenic	ENSSSCG00000004070(dist=106137),ENSSSCG00000004071(dist=67356)
1	12238293	12238592	299	DEL	AGGREGATED	0.6021	intergenic	ENSSSCG00000004070(dist=115956),ENSSSCG00000004071(dist=59084)
1	12240474	12240748	274	DEL	AGGREGATED	0.6167	intergenic	ENSSSCG00000004070(dist=118137),ENSSSCG00000004071(dist=56928)
1	12241408	12241538	130	DEL	AGGREGATED	0.3576	intergenic	ENSSSCG00000004070(dist=119071),ENSSSCG00000004071(dist=56131)
1	12263363	12263609	246	DEL	AGGREGATED	0.004545	intergenic	ENSSSCG00000004070(dist=141026),ENSSSCG00000004071(dist=34063)
1	12268240	12268461	221	DEL	AGGREGATED	0.05303	intergenic	ENSSSCG00000004070(dist=145903),ENSSSCG00000004071(dist=29215)
1	12279093	12279777	684	DEL	AGGREGATED	0.09242	intergenic	ENSSSCG00000004070(dist=156756),ENSSSCG00000004071(dist=17899)
1	12295919	12295980	61	DEL	AGGREGATED	0.2045	upstream	ENSSSCG00000004071(dist=1696)
1	12303696	12304386	690	DEL	AGGREGATED	0.01061	intronic	ENSSSCG00000004071
1	12334763	12335611	848	DEL	AGGREGATED	0.1387	intronic	ENSSSCG00000004071
1	12337302	12337412	110	DEL	AGGREGATED	0.1303	intronic	ENSSSCG00000004071
1	12357641	12357936	295	DEL	AGGREGATED	0.3	intronic	ENSSSCG00000004071
1	12363743	12363822	79	DEL	AGGREGATED	0.01061	intronic	ENSSSCG00000004071
1	12366886	12366936	50	DEL	AGGREGATED	0.3875	intronic	ENSSSCG00000004071
1	12371524	12371623	99	DEL	AGGREGATED	0.07576	intronic	ENSSSCG00000004071
1	12372751	12373064	313	DEL	AGGREGATED	0.3924	intronic	ENSSSCG00000004071
1	12377100	12377376	276	DEL	AGGREGATED	0.5788	intronic	ENSSSCG00000004071
1	12385257	12385558	301	DEL	AGGREGATED	0.4742	intronic	ENSSSCG00000004071
1	12412131	12412404	273	DEL	AGGREGATED	0.5682	intergenic	ENSSSCG00000043123(dist=8107),ENSSSCG00000049297(dist=69648)
1	12421129	12421186	57	DEL	AGGREGATED	0.532	intergenic	ENSSSCG00000043123(dist=17105),ENSSSCG00000049297(dist=60866)
1	12424327	12424626	299	DEL	AGGREGATED	0.04848	intergenic	ENSSSCG00000043123(dist=20303),ENSSSCG00000049297(dist=57425)
1	12428779	12428857	78	DEL	AGGREGATED	0.3788	intergenic	ENSSSCG00000043123(dist=24755),ENSSSCG00000049297(dist=53192)
1	12436565	12436856	291	DEL	AGGREGATED	0.3435	intergenic	ENSSSCG00000043123(dist=32541),ENSSSCG00000049297(dist=45193)
1	12440720	12442348	1628	DEL	AGGREGATED	0.7455	intergenic	ENSSSCG00000043123(dist=36696),ENSSSCG00000049297(dist=39704)
1	12440818	12442414	1596	DEL	AGGREGATED	0.85	intergenic	ENSSSCG00000043123(dist=36794),ENSSSCG00000049297(dist=39638)
1	12444462	12444570	108	DEL	AGGREGATED	0.09242	intergenic	ENSSSCG00000043123(dist=40438),ENSSSCG00000049297(dist=37482)
1	12463310	12464512	1202	DEL	AGGREGATED	0.009091	intergenic	ENSSSCG00000043123(dist=59286),ENSSSCG00000049297(dist=17540)
1	12490179	12490475	296	DEL	AGGREGATED	0.85	intergenic	ENSSSCG00000049297(dist=4968),ENSSSCG00000046319(dist=15745)
1	12515853	12516041	188	DEL	AGGREGATED	0.04697	intronic	ENSSSCG00000046319
1	12527716	12528652	936	DEL	AGGREGATED	0.00303	exonic	ENSSSCG00000046319
1	12540617	12540944	327	DEL	AGGREGATED	0.5712	intronic	ENSSSCG00000004074,ENSSSCG00000046319
1	12580775	13022155	441380	DEL	AGGREGATED	0.006061	exonic	ENSSSCG00000004074,ENSSSCG00000046319
1	12604272	12604566	294	DEL	AGGREGATED	0.2879	intronic	ENSSSCG00000004074
1	12616819	12617124	305	DEL	AGGREGATED	0.5963	intronic	ENSSSCG00000004074
1	12637725	12637782	57	DEL	AGGREGATED	0.4712	intronic	ENSSSCG00000004074
1	12691399	12691624	225	DEL	AGGREGATED	0.7249	intronic	ENSSSCG00000004074
1	12704737	12705005	268	DEL	AGGREGATED	0.4818	intergenic	ENSSSCG00000004074(dist=2294),ENSSSCG00000004075(dist=635347)
1	12705998	12706187	189	DEL	AGGREGATED	0.2864	intergenic	ENSSSCG00000004074(dist=3555),ENSSSCG00000004075(dist=634168)
1	12720244	12720339	95	DEL	AGGREGATED	0.2045	intergenic	ENSSSCG00000004074(dist=17801),ENSSSCG00000004075(dist=620013)
1	12746884	12747016	132	DEL	AGGREGATED	0.4394	intergenic	ENSSSCG00000004074(dist=44441),ENSSSCG00000004075(dist=593338)
1	12752572	12753629	1057	DEL	AGGREGATED	0.001515	intergenic	ENSSSCG00000004074(dist=50129),ENSSSCG00000004075(dist=586726)
1	12774863	12775059	196	DEL	AGGREGATED	0.1955	intergenic	ENSSSCG00000004074(dist=72420),ENSSSCG00000004075(dist=565296)
1	12776615	12776711	96	DEL	AGGREGATED	0.1585	intergenic	ENSSSCG00000004074(dist=74172),ENSSSCG00000004075(dist=563643)
1	12800100	12801418	1318	DEL	AGGREGATED	0.1061	intergenic	ENSSSCG00000004074(dist=97657),ENSSSCG00000004075(dist=538937)
1	12811629	12815029	3400	DEL	AGGREGATED	0.006061	intergenic	ENSSSCG00000004074(dist=109186),ENSSSCG00000004075(dist=525326)
1	12825357	12825572	215	DEL	AGGREGATED	0.2561	intergenic	ENSSSCG00000004074(dist=122914),ENSSSCG00000004075(dist=514783)
1	12835742	12836073	331	DEL	AGGREGATED	0.5927	intergenic	ENSSSCG00000004074(dist=133299),ENSSSCG00000004075(dist=504282)
1	12844552	12844947	395	DEL	AGGREGATED	0.3576	intergenic	ENSSSCG00000004074(dist=142109),ENSSSCG00000004075(dist=495408)
1	12845719	12846027	308	DEL	AGGREGATED	0.3425	intergenic	ENSSSCG00000004074(dist=143276),ENSSSCG00000004075(dist=494328)
1	12891880	12891996	116	DEL	AGGREGATED	0.9818	intergenic	ENSSSCG00000004074(dist=189437),ENSSSCG00000004075(dist=448357)
1	12894955	12895032	77	DEL	AGGREGATED	1	intergenic	ENSSSCG00000004074(dist=192512),ENSSSCG00000004075(dist=445323)
1	12902992	12903302	310	DEL	AGGREGATED	0.9742	intergenic	ENSSSCG00000004074(dist=200549),ENSSSCG00000004075(dist=437053)
1	12918410	12918478	68	DEL	AGGREGATED	0.2682	intergenic	ENSSSCG00000004074(dist=215967),ENSSSCG00000004075(dist=421877)
1	12919304	12919776	472	DEL	AGGREGATED	0.7364	intergenic	ENSSSCG00000004074(dist=216861),ENSSSCG00000004075(dist=420579)
1	12924048	12926888	2840	DEL	AGGREGATED	0.05	intergenic	ENSSSCG00000004074(dist=221605),ENSSSCG00000004075(dist=413467)
1	12932815	12933105	290	DEL	AGGREGATED	0.3561	intergenic	ENSSSCG00000004074(dist=230372),ENSSSCG00000004075(dist=407250)
1	12935700	12935989	289	DEL	AGGREGATED	0.8333	intergenic	ENSSSCG00000004074(dist=233257),ENSSSCG00000004075(dist=404366)
1	12953361	12953423	62	DEL	AGGREGATED	0.2818	intergenic	ENSSSCG00000004074(dist=250918),ENSSSCG00000004075(dist=386932)
1	12956029	12956700	671	DEL	AGGREGATED	0.01667	intergenic	ENSSSCG00000004074(dist=253586),ENSSSCG00000004075(dist=383653)
1	12993571	12994050	479	DEL	AGGREGATED	0.02273	intergenic	ENSSSCG00000004074(dist=291128),ENSSSCG00000004075(dist=346305)
1	12993724	12993778	54	DEL	AGGREGATED	0.2773	intergenic	ENSSSCG00000004074(dist=291281),ENSSSCG00000004075(dist=346574)
1	13011987	13015683	3696	DEL	AGGREGATED	0.653	intergenic	ENSSSCG00000004074(dist=309544),ENSSSCG00000004075(dist=324672)
1	13012030	13015607	3577	DEL	AGGREGATED	0.653	intergenic	ENSSSCG00000004074(dist=309587),ENSSSCG00000004075(dist=324748)
1	13019830	13020651	821	DEL	AGGREGATED	0.2424	intergenic	ENSSSCG00000004074(dist=317387),ENSSSCG00000004075(dist=319702)
1	13032284	13032588	304	DEL	AGGREGATED	0.4833	intergenic	ENSSSCG00000004074(dist=329841),ENSSSCG00000004075(dist=307767)
1	13049453	13049731	278	DEL	AGGREGATED	0.231	intergenic	ENSSSCG00000004074(dist=347010),ENSSSCG00000004075(dist=290624)
1	13056581	13056666	85	DEL	AGGREGATED	0.03939	intergenic	ENSSSCG00000004074(dist=354138),ENSSSCG00000004075(dist=283688)
1	13065757	13065855	98	DEL	AGGREGATED	0.1444	intergenic	ENSSSCG00000004074(dist=363314),ENSSSCG00000004075(dist=274500)
1	13066776	13067177	401	DEL	AGGREGATED	0.01212	intergenic	ENSSSCG00000004074(dist=364333),ENSSSCG00000004075(dist=273178)
1	13068533	13068821	288	DEL	AGGREGATED	0.4455	intergenic	ENSSSCG00000004074(dist=366090),ENSSSCG00000004075(dist=271534)
1	13071964	13072294	330	DEL	AGGREGATED	0.647	intergenic	ENSSSCG00000004074(dist=369521),ENSSSCG00000004075(dist=268061)
1	13078113	13081381	3268	DEL	AGGREGATED	0.00303	intergenic	ENSSSCG00000004074(dist=375670),ENSSSCG00000004075(dist=258974)
1	13090116	13090729	613	DEL	AGGREGATED	0.2636	intergenic	ENSSSCG00000004074(dist=387673),ENSSSCG00000004075(dist=249626)
1	13096679	13096995	316	DEL	AGGREGATED	0.1879	intergenic	ENSSSCG00000004074(dist=394236),ENSSSCG00000004075(dist=243358)
1	13100442	13101099	657	DEL	AGGREGATED	0.1348	intergenic	ENSSSCG00000004074(dist=397999),ENSSSCG00000004075(dist=239256)
1	13109312	13109832	520	DEL	AGGREGATED	0.1258	intergenic	ENSSSCG00000004074(dist=406869),ENSSSCG00000004075(dist=230523)
1	13111499	13111934	435	DEL	AGGREGATED	0.1379	intergenic	ENSSSCG00000004074(dist=409056),ENSSSCG00000004075(dist=228421)
1	13113240	13113339	99	DEL	AGGREGATED	0.06212	intergenic	ENSSSCG00000004074(dist=410797),ENSSSCG00000004075(dist=226992)
1	13126114	13126408	294	DEL	AGGREGATED	0.2394	intergenic	ENSSSCG00000004074(dist=423671),ENSSSCG00000004075(dist=213947)
1	13140734	13140788	54	DEL	AGGREGATED	0.4529	intergenic	ENSSSCG00000004074(dist=438291),ENSSSCG00000004075(dist=199567)
1	13141399	13141476	77	DEL	AGGREGATED	0.09242	intergenic	ENSSSCG00000004074(dist=438956),ENSSSCG00000004075(dist=198879)
1	13158481	13158564	83	DEL	AGGREGATED	0.4318	intergenic	ENSSSCG00000004074(dist=456038),ENSSSCG00000004075(dist=181790)
1	13164713	13164986	273	DEL	AGGREGATED	0.3318	intergenic	ENSSSCG00000004074(dist=462270),ENSSSCG00000004075(dist=175369)
1	13173994	13174297	303	DEL	AGGREGATED	0.3394	intergenic	ENSSSCG00000004074(dist=471551),ENSSSCG00000004075(dist=166058)
1	13181300	13181716	416	DEL	AGGREGATED	0.1485	intergenic	ENSSSCG00000004074(dist=478857),ENSSSCG00000004075(dist=158638)
1	13236695	13237060	365	DEL	AGGREGATED	0.06667	intergenic	ENSSSCG00000004074(dist=534252),ENSSSCG00000004075(dist=103289)
1	13241590	13241643	53	DEL	AGGREGATED	0.1337	intergenic	ENSSSCG00000004074(dist=539147),ENSSSCG00000004075(dist=98712)
1	13242438	13242720	282	DEL	AGGREGATED	0.4803	intergenic	ENSSSCG00000004074(dist=539995),ENSSSCG00000004075(dist=97635)
1	13260684	13260806	122	DEL	AGGREGATED	0.04242	intergenic	ENSSSCG00000004074(dist=558241),ENSSSCG00000004075(dist=79549)
1	13275244	13275435	191	DEL	AGGREGATED	0.3803	intergenic	ENSSSCG00000004074(dist=572801),ENSSSCG00000004075(dist=64920)
1	13287864	13288137	273	DEL	AGGREGATED	0.3136	intergenic	ENSSSCG00000004074(dist=585421),ENSSSCG00000004075(dist=52218)
1	13300053	13300139	86	DEL	AGGREGATED	0.4424	intergenic	ENSSSCG00000004074(dist=597610),ENSSSCG00000004075(dist=40216)
1	13309097	13315935	6838	DEL	AGGREGATED	0.3333	intergenic	ENSSSCG00000004074(dist=606654),ENSSSCG00000004075(dist=24420)
1	13315803	13316277	474	DEL	AGGREGATED	0.2948	intergenic	ENSSSCG00000004074(dist=613360),ENSSSCG00000004075(dist=24077)
1	13323709	13324012	303	DEL	AGGREGATED	0.4591	intergenic	ENSSSCG00000004074(dist=621266),ENSSSCG00000004075(dist=16339)
1	13338652	13340271	1619	DEL	AGGREGATED	0.03485	upstream	ENSSSCG00000004075(dist=84)
1	13368878	13369209	331	DEL	AGGREGATED	0.3727	intronic	ENSSSCG00000004075
1	13392904	13392990	86	DEL	AGGREGATED	0.03333	intronic	ENSSSCG00000004075
1	13429851	13430131	280	DEL	AGGREGATED	0.007576	intronic	ENSSSCG00000004075
1	13466063	13466124	61	DEL	AGGREGATED	0.03333	ncRNA_exonic	ENSSSCG00000060161
1	13507165	17083968	3576803	DEL	AGGREGATED	0.00304	exonic	ENSSSCG00000004078,ENSSSCG00000004081,ENSSSCG00000004082,ENSSSCG00000004087,ENSSSCG00000004088,ENSSSCG00000004089,ENSSSCG00000004090,ENSSSCG00000004092,ENSSSCG00000004093,ENSSSCG00000004094,ENSSSCG00000004096,ENSSSCG00000004101,ENSSSCG00000004103,ENSSSCG00000004104,ENSSSCG00000004105,ENSSSCG00000004106,ENSSSCG00000004109,ENSSSCG00000004110,ENSSSCG00000025777,ENSSSCG00000026042,ENSSSCG00000028867,…
1	13531326	13532847	1521	DEL	AGGREGATED	0.06818	intergenic	ENSSSCG00000004077(dist=25398),ENSSSCG00000055791(dist=56642)
1	13549680	13549734	54	DEL	AGGREGATED	0.02121	intergenic	ENSSSCG00000004077(dist=43752),ENSSSCG00000055791(dist=39755)
1	13556705	13557450	745	DEL	AGGREGATED	0.1242	intergenic	ENSSSCG00000004077(dist=50777),ENSSSCG00000055791(dist=32039)
1	13564520	13564832	312	DEL	AGGREGATED	0.3485	intergenic	ENSSSCG00000004077(dist=58592),ENSSSCG00000055791(dist=24656)
1	13569072	13569343	271	DEL	AGGREGATED	0.04394	intergenic	ENSSSCG00000004077(dist=63144),ENSSSCG00000055791(dist=20145)
1	13583753	13584032	279	DEL	AGGREGATED	0.6402	intergenic	ENSSSCG00000004077(dist=77825),ENSSSCG00000055791(dist=5457)
1	13604476	13604585	109	DEL	AGGREGATED	0.5091	intergenic	ENSSSCG00000055791(dist=9329),ENSSSCG00000004078(dist=6726)
1	13634154	13634675	521	DEL	AGGREGATED	0.04242	intergenic	ENSSSCG00000004078(dist=13885),ENSSSCG00000031536(dist=16724)
1	13662580	13663864	1284	DEL	AGGREGATED	0.04294	intronic	ENSSSCG00000031536
1	13671542	13671721	179	DEL	AGGREGATED	0.5818	intergenic	ENSSSCG00000031536(dist=4258),ENSSSCG00000004081(dist=43453)
1	13680006	13680569	563	DEL	AGGREGATED	0.01515	intergenic	ENSSSCG00000031536(dist=12722),ENSSSCG00000004081(dist=34605)
1	13683922	13683979	57	DEL	AGGREGATED	0.2957	intergenic	ENSSSCG00000031536(dist=16638),ENSSSCG00000004081(dist=31167)
1	13762698	13762780	82	DEL	AGGREGATED	0.3439	intronic	ENSSSCG00000004081
1	13774645	13774721	76	DEL	AGGREGATED	0.25	intronic	ENSSSCG00000004081
1	13811720	13811882	162	DEL	AGGREGATED	0.8186	intronic	ENSSSCG00000004081
1	13817106	13817381	275	DEL	AGGREGATED	0.1045	intronic	ENSSSCG00000004081
1	13817498	13817842	344	DEL	AGGREGATED	0.196	intronic	ENSSSCG00000004081
1	13831690	13831990	300	DEL	AGGREGATED	0.2106	intronic	ENSSSCG00000004081
1	13832631	13832931	300	DEL	AGGREGATED	0.1667	intronic	ENSSSCG00000004081
1	13840404	13840719	315	DEL	AGGREGATED	0.4076	intronic	ENSSSCG00000004081
1	13845469	13845755	286	DEL	AGGREGATED	0.4288	intronic	ENSSSCG00000004081
1	13858933	13859413	480	DEL	AGGREGATED	0.006061	intronic	ENSSSCG00000004081
1	13863463	13863756	293	DEL	AGGREGATED	0.5273	intronic	ENSSSCG00000004081
1	13876563	13876616	53	DEL	AGGREGATED	0.01212	intronic	ENSSSCG00000004081
1	13893988	13894901	913	DEL	AGGREGATED	0.03485	intronic	ENSSSCG00000004081
1	13945684	13945799	115	DEL	AGGREGATED	0.04394	intergenic	ENSSSCG00000004081(dist=13561),ENSSSCG00000059324(dist=62869)
1	13965968	13966050	82	DEL	AGGREGATED	0.6143	intergenic	ENSSSCG00000004081(dist=33845),ENSSSCG00000059324(dist=42612)
1	13977182	13977234	52	DEL	AGGREGATED	0.2554	intergenic	ENSSSCG00000004081(dist=45059),ENSSSCG00000059324(dist=31434)
1	13984838	13984948	110	DEL	AGGREGATED	0.9864	intergenic	ENSSSCG00000004081(dist=52715),ENSSSCG00000059324(dist=23719)
1	13984883	13985561	678	DEL	AGGREGATED	0.2101	intergenic	ENSSSCG00000004081(dist=52760),ENSSSCG00000059324(dist=23107)
1	14053261	14053551	290	DEL	AGGREGATED	0.6318	intronic	ENSSSCG00000004082
1	14055273	14055570	297	DEL	AGGREGATED	0.6242	intronic	ENSSSCG00000004082
1	14077456	14077610	154	DEL	AGGREGATED	0.5818	intronic	ENSSSCG00000004082
1	14157165	14157469	304	DEL	AGGREGATED	0.4613	intronic	ENSSSCG00000004082
1	14169460	14169572	112	DEL	AGGREGATED	0.2	intronic	ENSSSCG00000004082
1	14183742	14183861	119	DEL	AGGREGATED	0.05606	intronic	ENSSSCG00000004082
1	14206562	14206857	295	DEL	AGGREGATED	0.4439	intergenic	ENSSSCG00000004082(dist=4856),ENSSSCG00000025777(dist=10179)
1	14239447	14239827	380	DEL	AGGREGATED	0.03182	intronic	ENSSSCG00000025777
1	14243536	14243823	287	DEL	AGGREGATED	0.02121	intronic	ENSSSCG00000025777
1	14320215	14320504	289	DEL	AGGREGATED	0.2939	intronic	ENSSSCG00000025777
1	14327835	14328037	202	DEL	AGGREGATED	0.4455	intronic	ENSSSCG00000025777
1	14369955	14370070	115	DEL	AGGREGATED	0.01364	intronic	ENSSSCG00000025777
1	14418542	14568454	149912	DEL	AGGREGATED	0.05606	exonic	ENSSSCG00000025777
1	14427567	14427631	64	DEL	AGGREGATED	0.7227	intronic	ENSSSCG00000025777
1	14513123	14513427	304	DEL	AGGREGATED	0.05758	intergenic	ENSSSCG00000025777(dist=19760),ENSSSCG00000004087(dist=143932)
1	14607274	14607337	63	DEL	AGGREGATED	0.1818	intergenic	ENSSSCG00000025777(dist=113911),ENSSSCG00000004087(dist=50022)
1	14629754	14629809	55	DEL	AGGREGATED	0.5836	intergenic	ENSSSCG00000025777(dist=136391),ENSSSCG00000004087(dist=27550)
1	14631233	14632252	1019	DEL	AGGREGATED	0.07424	intergenic	ENSSSCG00000025777(dist=137870),ENSSSCG00000004087(dist=25107)
1	14643940	14644217	277	DEL	AGGREGATED	0.1364	intergenic	ENSSSCG00000025777(dist=150577),ENSSSCG00000004087(dist=13142)
1	14664320	14664658	338	DEL	AGGREGATED	0.9985	intronic	ENSSSCG00000004087
1	14681217	14682351	1134	DEL	AGGREGATED	0.03485	intronic	ENSSSCG00000004087
1	14683398	14683714	316	DEL	AGGREGATED	0.4727	intronic	ENSSSCG00000004087
1	14691729	14692025	296	DEL	AGGREGATED	0.4438	intronic	ENSSSCG00000004087
1	14700915	14701352	437	DEL	AGGREGATED	0.6933	intronic	ENSSSCG00000004087
1	14701054	14701352	298	DEL	AGGREGATED	0.5716	intronic	ENSSSCG00000004087
1	14716177	14716287	110	DEL	AGGREGATED	0.2379	intronic	ENSSSCG00000004087
1	14716288	14716590	302	DEL	AGGREGATED	0.7591	intronic	ENSSSCG00000004087
1	14739413	14740260	847	DEL	AGGREGATED	0.004545	intronic	ENSSSCG00000004087
1	14779877	14780386	509	DEL	AGGREGATED	0.1591	intronic	ENSSSCG00000004088
1	14787734	14789726	1992	DEL	AGGREGATED	0.2939	intronic	ENSSSCG00000004088
1	14817161	14817460	299	DEL	AGGREGATED	0.4636	intronic	ENSSSCG00000004089
1	14852042	14852333	291	DEL	AGGREGATED	0.1652	splicing	ENSSSCG00000004089
1	14869205	14869263	58	DEL	AGGREGATED	0.04255	intronic	ENSSSCG00000004090
1	14872103	14872878	775	DEL	AGGREGATED	0.22	intronic	ENSSSCG00000004090
1	14881761	14881907	146	DEL	AGGREGATED	0.1652	intronic	ENSSSCG00000004090
1	14917071	14917156	85	DEL	AGGREGATED	0.9635	intronic	ENSSSCG00000031733
1	14933681	14933749	68	DEL	AGGREGATED	0.5917	intronic	ENSSSCG00000031733
1	14937947	14938259	312	DEL	AGGREGATED	0.2818	intronic	ENSSSCG00000031733
1	14945268	14945529	261	DEL	AGGREGATED	0.9818	intronic	ENSSSCG00000031733
1	14952544	14952830	286	DEL	AGGREGATED	0.2909	intronic	ENSSSCG00000031733
1	14964012	14964165	153	DEL	AGGREGATED	0.8663	intronic	ENSSSCG00000031733
1	14975507	14975786	279	DEL	AGGREGATED	0.6884	intronic	ENSSSCG00000031733
1	15007356	15007631	275	DEL	AGGREGATED	0.7147	intronic	ENSSSCG00000031733
1	15018766	15018820	54	DEL	AGGREGATED	0.197	upstream	ENSSSCG00000031733(dist=1769)
1	15039361	15039887	526	DEL	AGGREGATED	0.253	intergenic	ENSSSCG00000031733(dist=22364),ENSSSCG00000004092(dist=101005)
1	15063079	15063129	50	DEL	AGGREGATED	0.3055	intergenic	ENSSSCG00000031733(dist=46082),ENSSSCG00000004092(dist=77770)
1	15077843	15078744	901	DEL	AGGREGATED	0.03182	intergenic	ENSSSCG00000031733(dist=60846),ENSSSCG00000004092(dist=62155)
1	15094461	15094623	162	DEL	AGGREGATED	0.4061	intergenic	ENSSSCG00000031733(dist=77464),ENSSSCG00000004092(dist=46274)
1	15126849	15126924	75	DEL	AGGREGATED	0.9621	intergenic	ENSSSCG00000031733(dist=109852),ENSSSCG00000004092(dist=13973)
1	15131270	15131816	546	DEL	AGGREGATED	0.09091	intergenic	ENSSSCG00000031733(dist=114273),ENSSSCG00000004092(dist=9083)
1	15162610	15162896	286	DEL	AGGREGATED	0.997	intronic	ENSSSCG00000004092
1	15165304	15165861	557	DEL	AGGREGATED	0.0803	intronic	ENSSSCG00000004092
1	15168472	15168558	86	DEL	AGGREGATED	0.4076	intronic	ENSSSCG00000004092
1	15179085	15180278	1193	DEL	AGGREGATED	0.4409	intronic	ENSSSCG00000004092
1	15180457	15180586	129	DEL	AGGREGATED	0.4364	intronic	ENSSSCG00000004092
1	15199214	15199266	52	DEL	AGGREGATED	0.004545	intronic	ENSSSCG00000004092
1	15216634	15216934	300	DEL	AGGREGATED	0.4379	intronic	ENSSSCG00000004092
1	15219616	15219897	281	DEL	AGGREGATED	0.5924	intronic	ENSSSCG00000004092
1	15236424	15236713	289	DEL	AGGREGATED	0.3556	intronic	ENSSSCG00000004092
1	15238741	15238838	97	DEL	AGGREGATED	0.05303	intronic	ENSSSCG00000004092
1	15249869	15249996	127	DEL	AGGREGATED	0.8758	intronic	ENSSSCG00000004092
1	15316703	15317903	1200	DEL	AGGREGATED	0.2204	intronic	ENSSSCG00000004092
1	15359954	15360407	453	DEL	AGGREGATED	0.4635	intronic	ENSSSCG00000032778
1	15370505	15370806	301	DEL	AGGREGATED	0.2515	intronic	ENSSSCG00000032778
1	15421183	15421504	321	DEL	AGGREGATED	0.7158	intronic	ENSSSCG00000032778
1	15422215	15422491	276	DEL	AGGREGATED	0.1939	intronic	ENSSSCG00000032778
1	15422419	15424263	1844	DEL	AGGREGATED	0.02879	intronic	ENSSSCG00000032778
1	15429621	15429911	290	DEL	AGGREGATED	0.2055	intronic	ENSSSCG00000032778
1	15448776	15449073	297	DEL	AGGREGATED	0.04091	intronic	ENSSSCG00000032778
1	15467955	15468065	110	DEL	AGGREGATED	0.7553	intronic	ENSSSCG00000032778
1	15471562	15471784	222	DEL	AGGREGATED	0.01667	intronic	ENSSSCG00000032778
1	15477944	15478002	58	DEL	AGGREGATED	0.01061	intronic	ENSSSCG00000032778
1	15492767	15492829	62	DEL	AGGREGATED	0.05606	intronic	ENSSSCG00000032778
1	15503511	15503610	99	DEL	AGGREGATED	0.04848	intronic	ENSSSCG00000032778
1	15516482	15516764	282	DEL	AGGREGATED	0.3242	intronic	ENSSSCG00000032778
1	15528562	15530299	1737	DEL	AGGREGATED	0.01212	intronic	ENSSSCG00000032778
1	15545579	15545716	137	DEL	AGGREGATED	0.5138	intronic	ENSSSCG00000032778
1	15600711	15600783	72	DEL	AGGREGATED	0.03636	intergenic	ENSSSCG00000032778(dist=13121),ENSSSCG00000040966(dist=129318)
1	15601421	15601570	149	DEL	AGGREGATED	0.2909	intergenic	ENSSSCG00000032778(dist=13831),ENSSSCG00000040966(dist=128531)
1	15613113	15613179	66	DEL	AGGREGATED	0.4312	intergenic	ENSSSCG00000032778(dist=25523),ENSSSCG00000040966(dist=116921)
1	15645835	15646122	287	DEL	AGGREGATED	0.3146	intergenic	ENSSSCG00000032778(dist=58245),ENSSSCG00000040966(dist=83976)
1	15647096	15647451	355	DEL	AGGREGATED	0.1242	intergenic	ENSSSCG00000032778(dist=59506),ENSSSCG00000040966(dist=82649)
1	15652275	15652440	165	DEL	AGGREGATED	0.03636	intergenic	ENSSSCG00000032778(dist=64685),ENSSSCG00000040966(dist=77660)
1	15655025	15655091	66	DEL	AGGREGATED	0.03788	intergenic	ENSSSCG00000032778(dist=67435),ENSSSCG00000040966(dist=75004)
1	15674904	15675207	303	DEL	AGGREGATED	0.2371	intergenic	ENSSSCG00000032778(dist=87314),ENSSSCG00000040966(dist=54894)
1	15687713	15687768	55	DEL	AGGREGATED	0.4985	intergenic	ENSSSCG00000032778(dist=100123),ENSSSCG00000040966(dist=42333)
1	15713687	15714299	612	DEL	AGGREGATED	0.3712	intergenic	ENSSSCG00000032778(dist=126097),ENSSSCG00000040966(dist=15802)
1	15715673	15715962	289	DEL	AGGREGATED	0.6621	intergenic	ENSSSCG00000032778(dist=128083),ENSSSCG00000040966(dist=14138)
1	15787232	15787522	290	DEL	AGGREGATED	0.7455	intergenic	ENSSSCG00000004093(dist=8068),ENSSSCG00000004094(dist=77698)
1	15796146	15796429	283	DEL	AGGREGATED	0.8227	intergenic	ENSSSCG00000004093(dist=16982),ENSSSCG00000004094(dist=68790)
1	15797415	15797479	64	DEL	AGGREGATED	0.9152	intergenic	ENSSSCG00000004093(dist=18251),ENSSSCG00000004094(dist=67740)
1	15814434	15814499	65	DEL	AGGREGATED	0.03636	intergenic	ENSSSCG00000004093(dist=35270),ENSSSCG00000004094(dist=50721)
1	15817697	15817976	279	DEL	AGGREGATED	0.4436	intergenic	ENSSSCG00000004093(dist=38533),ENSSSCG00000004094(dist=47244)
1	15820376	15820426	50	DEL	AGGREGATED	0.7204	intergenic	ENSSSCG00000004093(dist=41212),ENSSSCG00000004094(dist=44794)
1	15829896	16169599	339703	DEL	AGGREGATED	0.03636	exonic	ENSSSCG00000004094,ENSSSCG00000004096,ENSSSCG00000004101,ENSSSCG00000026042,ENSSSCG00000032525,ENSSSCG00000033578,ENSSSCG00000035574,ENSSSCG00000041378
1	15839851	15840176	325	DEL	AGGREGATED	0.2364	intergenic	ENSSSCG00000004093(dist=60687),ENSSSCG00000004094(dist=25044)
1	15844805	17245323	1400518	DEL	AGGREGATED	0.01368	exonic	ENSSSCG00000004094,ENSSSCG00000004096,ENSSSCG00000004101,ENSSSCG00000004103,ENSSSCG00000004104,ENSSSCG00000004105,ENSSSCG00000004106,ENSSSCG00000004109,ENSSSCG00000004110,ENSSSCG00000026042,ENSSSCG00000028867,ENSSSCG00000028974,ENSSSCG00000030067,ENSSSCG00000031644,ENSSSCG00000032525,ENSSSCG00000033578,ENSSSCG00000035574,ENSSSCG00000041378
1	15887319	15887609	290	DEL	AGGREGATED	0.5046	intronic	ENSSSCG00000004094
1	15897892	15898233	341	DEL	AGGREGATED	0.1702	intronic	ENSSSCG00000004094
1	15940020	15940138	118	DEL	AGGREGATED	0.01818	intronic	ENSSSCG00000004094
1	15964302	15964595	293	DEL	AGGREGATED	0.3409	intergenic	ENSSSCG00000004094(dist=14346),ENSSSCG00000035574(dist=37527)
1	15965172	15965681	509	DEL	AGGREGATED	0.006061	intergenic	ENSSSCG00000004094(dist=15216),ENSSSCG00000035574(dist=36447)
1	15976220	15976480	260	DEL	AGGREGATED	0.9955	intergenic	ENSSSCG00000004094(dist=26264),ENSSSCG00000035574(dist=25648)
1	15987808	15988077	269	DEL	AGGREGATED	0.05758	intergenic	ENSSSCG00000004094(dist=37852),ENSSSCG00000035574(dist=14050)
1	15995749	15996840	1091	DEL	AGGREGATED	0.02134	intergenic	ENSSSCG00000004094(dist=45793),ENSSSCG00000035574(dist=5288)
1	16024460	16051433	26973	DEL	AGGREGATED	0.007576	exonic	ENSSSCG00000032525,ENSSSCG00000033578
1	16049081	16049350	269	DEL	AGGREGATED	0.1348	downstream	ENSSSCG00000033578(dist=1509)
1	16051287	16051475	188	DEL	AGGREGATED	0.5227	intergenic	ENSSSCG00000033578(dist=3715),ENSSSCG00000004096(dist=5731)
1	16058986	16098060	39074	DEL	AGGREGATED	0.01061	exonic	ENSSSCG00000004096,ENSSSCG00000041378
1	16089512	16089769	257	DEL	AGGREGATED	0.02294	upstream	ENSSSCG00000004096(dist=125)
1	16133136	16133315	179	DEL	AGGREGATED	0.5775	intergenic	ENSSSCG00000026042(dist=13863),ENSSSCG00000004101(dist=6181)
1	16147375	16147435	60	DEL	AGGREGATED	0.803	intronic	ENSSSCG00000004101
1	16153391	16153472	81	DEL	AGGREGATED	0.5091	intronic	ENSSSCG00000004101
1	16160392	16160708	316	DEL	AGGREGATED	0.3788	intronic	ENSSSCG00000004101
1	16180537	16181046	509	DEL	AGGREGATED	0.004545	intronic	ENSSSCG00000004101
1	16183968	16184084	116	DEL	AGGREGATED	0.7591	intronic	ENSSSCG00000004101
1	16286284	16287046	762	DEL	AGGREGATED	0.1364	intronic	ENSSSCG00000004106
1	16323478	16324523	1045	DEL	AGGREGATED	0.01061	UTR5	ENSSSCG00000004104(ENSSSCT00000023948:c.-12274_-12246delins0)
1	16329394	16329680	286	DEL	AGGREGATED	0.1652	intronic	ENSSSCG00000004104
1	16343194	16343511	317	DEL	AGGREGATED	0.1424	intronic	ENSSSCG00000004104
1	16352921	16353195	274	DEL	AGGREGATED	0.6727	intronic	ENSSSCG00000004104
1	16363819	16364112	293	DEL	AGGREGATED	0.4864	intronic	ENSSSCG00000030067
1	16370181	16370492	311	DEL	AGGREGATED	0.5121	intronic	ENSSSCG00000030067
1	16373503	16373576	73	DEL	AGGREGATED	0.0803	intronic	ENSSSCG00000030067
1	16377960	16378266	306	DEL	AGGREGATED	0.4091	intronic	ENSSSCG00000030067
1	16390394	16390663	269	DEL	AGGREGATED	0.7447	intergenic	ENSSSCG00000030067(dist=8530),ENSSSCG00000028867(dist=10320)
1	16398766	16399111	345	DEL	AGGREGATED	0.004545	upstream	ENSSSCG00000028867(dist=1872)
1	16412376	16412651	275	DEL	AGGREGATED	0.3921	intronic	ENSSSCG00000028867
1	16413301	16413599	298	DEL	AGGREGATED	0.8576	intronic	ENSSSCG00000028867
1	16418911	16419316	405	DEL	AGGREGATED	0.3318	intronic	ENSSSCG00000028867
1	16430789	16431041	252	DEL	AGGREGATED	0.103	intronic	ENSSSCG00000028867
1	16437126	16437427	301	DEL	AGGREGATED	0.1212	intronic	ENSSSCG00000028867
1	16453276	16453350	74	DEL	AGGREGATED	0.09697	intergenic	ENSSSCG00000028867(dist=6422),ENSSSCG00000004109(dist=11902)
1	16456620	16457170	550	DEL	AGGREGATED	0.007576	intergenic	ENSSSCG00000028867(dist=9766),ENSSSCG00000004109(dist=8082)
1	16490156	16490373	217	DEL	AGGREGATED	0.2227	intronic	ENSSSCG00000004109
1	16507184	16507276	92	DEL	AGGREGATED	0.05319	intergenic	ENSSSCG00000004109(dist=8213),ENSSSCG00000004110(dist=26009)
1	16514659	16514808	149	DEL	AGGREGATED	0.07273	intergenic	ENSSSCG00000004109(dist=15688),ENSSSCG00000004110(dist=18477)
1	16521599	16521894	295	DEL	AGGREGATED	0.1924	intergenic	ENSSSCG00000004109(dist=22628),ENSSSCG00000004110(dist=11391)
1	16522525	16522800	275	DEL	AGGREGATED	0.2485	intergenic	ENSSSCG00000004109(dist=23554),ENSSSCG00000004110(dist=10484)
1	16536037	16634473	98436	DEL	AGGREGATED	0.00303	exonic	ENSSSCG00000004110
1	16595245	16595357	112	DEL	AGGREGATED	0.3394	intronic	ENSSSCG00000004110
1	16623664	16623734	70	DEL	AGGREGATED	0.07424	intergenic	ENSSSCG00000004110(dist=11780),ENSSSCG00000055645(dist=123573)
1	16651817	16652121	304	DEL	AGGREGATED	0.4242	intergenic	ENSSSCG00000004110(dist=39933),ENSSSCG00000055645(dist=95187)
1	16672444	16672777	333	DEL	AGGREGATED	0.45	intergenic	ENSSSCG00000004110(dist=60560),ENSSSCG00000055645(dist=74531)
1	16673396	16673696	300	DEL	AGGREGATED	0.3773	intergenic	ENSSSCG00000004110(dist=61512),ENSSSCG00000055645(dist=73612)
1	16677883	16677937	54	DEL	AGGREGATED	0.05	intergenic	ENSSSCG00000004110(dist=65999),ENSSSCG00000055645(dist=69371)
1	16722122	16722177	55	DEL	AGGREGATED	0.4696	intergenic	ENSSSCG00000004110(dist=110238),ENSSSCG00000055645(dist=25131)
1	16729432	16730146	714	DEL	AGGREGATED	0.03182	intergenic	ENSSSCG00000004110(dist=117548),ENSSSCG00000055645(dist=17160)
1	16771909	16772061	152	DEL	AGGREGATED	0.1682	intergenic	ENSSSCG00000055645(dist=19471),ENSSSCG00000028974(dist=68469)
1	16778865	16779557	692	DEL	AGGREGATED	0.0303	intergenic	ENSSSCG00000055645(dist=26427),ENSSSCG00000028974(dist=60976)
1	16780016	16781944	1928	DEL	AGGREGATED	0.00303	intergenic	ENSSSCG00000055645(dist=27578),ENSSSCG00000028974(dist=58589)
1	16800994	16801080	86	DEL	AGGREGATED	0.2773	intergenic	ENSSSCG00000055645(dist=48556),ENSSSCG00000028974(dist=39453)
1	16806359	16806660	301	DEL	AGGREGATED	0.4939	intergenic	ENSSSCG00000055645(dist=53921),ENSSSCG00000028974(dist=33873)
1	16809813	16810096	283	DEL	AGGREGATED	0.7106	intergenic	ENSSSCG00000055645(dist=57375),ENSSSCG00000028974(dist=30437)
1	16822953	16823028	75	DEL	AGGREGATED	0.4121	intergenic	ENSSSCG00000055645(dist=70515),ENSSSCG00000028974(dist=17505)
1	16825052	16831524	6472	DEL	AGGREGATED	0.08485	intergenic	ENSSSCG00000055645(dist=72614),ENSSSCG00000028974(dist=9009)
1	16848077	16848132	55	DEL	AGGREGATED	0.4273	intronic	ENSSSCG00000028974
1	16848247	16850728	2481	DEL	AGGREGATED	0.001515	intronic	ENSSSCG00000028974
1	16906621	16907252	631	DEL	AGGREGATED	0.1561	intronic	ENSSSCG00000028974
1	16946492	16946550	58	DEL	AGGREGATED	0.09394	intronic	ENSSSCG00000028974
1	16962663	16962747	84	DEL	AGGREGATED	0.6383	intronic	ENSSSCG00000028974
1	16963375	16963490	115	DEL	AGGREGATED	0.6788	intronic	ENSSSCG00000028974
1	17043102	17043693	591	DEL	AGGREGATED	0.03636	intronic	ENSSSCG00000028974
1	17051983	17060257	8274	DEL	AGGREGATED	0.006061	intronic	ENSSSCG00000028974
1	17052978	17053279	301	DEL	AGGREGATED	0.6167	intronic	ENSSSCG00000028974
1	17054061	17054192	131	DEL	AGGREGATED	0.397	intronic	ENSSSCG00000028974
1	17058230	17060179	1949	DEL	AGGREGATED	0.01364	intronic	ENSSSCG00000028974
1	17065216	17065510	294	DEL	AGGREGATED	0.2	intronic	ENSSSCG00000028974
1	17089291	17089871	580	DEL	AGGREGATED	0.06515	intronic	ENSSSCG00000028974
1	17101890	17101946	56	DEL	AGGREGATED	0.4787	intronic	ENSSSCG00000028974
1	17111790	17113838	2048	DEL	AGGREGATED	0.04848	intronic	ENSSSCG00000028974
1	17112009	17112312	303	DEL	AGGREGATED	0.4067	intronic	ENSSSCG00000028974
1	17141537	17142347	810	DEL	AGGREGATED	0.01364	upstream	ENSSSCG00000042082(dist=108)
1	17157316	17157398	82	DEL	AGGREGATED	0.06818	intergenic	ENSSSCG00000042082(dist=12058),ENSSSCG00000033175(dist=148972)
1	17158405	17158694	289	DEL	AGGREGATED	0.1727	intergenic	ENSSSCG00000042082(dist=13147),ENSSSCG00000033175(dist=147679)
1	17159345	17159631	286	DEL	AGGREGATED	0.4314	intergenic	ENSSSCG00000042082(dist=14087),ENSSSCG00000033175(dist=146742)
1	17160494	17160808	314	DEL	AGGREGATED	0.2924	intergenic	ENSSSCG00000042082(dist=15236),ENSSSCG00000033175(dist=145565)
1	17183407	17183930	523	DEL	AGGREGATED	0.08182	intergenic	ENSSSCG00000042082(dist=38149),ENSSSCG00000033175(dist=122443)
1	17264709	17265043	334	DEL	AGGREGATED	0.353	intergenic	ENSSSCG00000042082(dist=119451),ENSSSCG00000033175(dist=41330)
1	17265837	17266129	292	DEL	AGGREGATED	0.1778	intergenic	ENSSSCG00000042082(dist=120579),ENSSSCG00000033175(dist=40243)
1	17287837	17288145	308	DEL	AGGREGATED	0.4409	intergenic	ENSSSCG00000042082(dist=142579),ENSSSCG00000033175(dist=18228)
1	17289889	17289956	67	DEL	AGGREGATED	0.5578	intergenic	ENSSSCG00000042082(dist=144631),ENSSSCG00000033175(dist=16417)
1	17325509	17325980	471	DEL	AGGREGATED	0.01667	intronic	ENSSSCG00000033175
1	17329815	17330087	272	DEL	AGGREGATED	0.103	intronic	ENSSSCG00000033175
1	17354785	17355623	838	DEL	AGGREGATED	0.04394	intronic	ENSSSCG00000033175
1	17356000	17356308	308	DEL	AGGREGATED	0.1939	intronic	ENSSSCG00000033175
1	17368964	17370111	1147	DEL	AGGREGATED	0.3197	intronic	ENSSSCG00000033175
1	17389315	17389653	338	DEL	AGGREGATED	0.2348	intronic	ENSSSCG00000033175
1	17397780	17398063	283	DEL	AGGREGATED	0.09697	intronic	ENSSSCG00000033175
1	17417591	17417655	64	DEL	AGGREGATED	0.09394	intronic	ENSSSCG00000033175
1	17436890	17437723	833	DEL	AGGREGATED	0.45	intronic	ENSSSCG00000033175
1	17446286	17446626	340	DEL	AGGREGATED	0.08333	intronic	ENSSSCG00000033175
1	17450178	17450314	136	DEL	AGGREGATED	0.006061	intronic	ENSSSCG00000033175
1	17496727	17496795	68	DEL	AGGREGATED	0.01818	intronic	ENSSSCG00000033175
1	17505757	17506041	284	DEL	AGGREGATED	0.5818	intronic	ENSSSCG00000033175
1	17563384	17563678	294	DEL	AGGREGATED	0.6292	intergenic	ENSSSCG00000033175(dist=51712),ENSSSCG00000054991(dist=55745)
1	17567965	17568207	242	DEL	AGGREGATED	0.5712	intergenic	ENSSSCG00000033175(dist=56293),ENSSSCG00000054991(dist=51216)
1	17585580	17585851	271	DEL	AGGREGATED	0.4529	intergenic	ENSSSCG00000033175(dist=73908),ENSSSCG00000054991(dist=33571)
1	17592490	17592901	411	DEL	AGGREGATED	0.5379	intergenic	ENSSSCG00000033175(dist=80818),ENSSSCG00000054991(dist=26521)
1	17593261	17593538	277	DEL	AGGREGATED	0.2379	intergenic	ENSSSCG00000033175(dist=81589),ENSSSCG00000054991(dist=25884)
1	17606693	17607081	388	DEL	AGGREGATED	0.1288	intergenic	ENSSSCG00000033175(dist=95021),ENSSSCG00000054991(dist=12342)
1	17614618	17614696	78	DEL	AGGREGATED	0.4167	intergenic	ENSSSCG00000033175(dist=102946),ENSSSCG00000054991(dist=4727)
1	17618568	17620408	1840	DEL	AGGREGATED	0.1485	ncRNA_exonic	ENSSSCG00000054991
1	17649823	17650281	458	DEL	AGGREGATED	0.1839	ncRNA_exonic	ENSSSCG00000053439,ENSSSCG00000054300
1	17656890	17656955	65	DEL	AGGREGATED	0.5076	downstream	ENSSSCG00000059819(dist=20)
1	17665776	17665842	66	DEL	AGGREGATED	0.5092	downstream	ENSSSCG00000053361(dist=375)
1	17671814	17674320	2506	DEL	AGGREGATED	0.004545	intergenic	ENSSSCG00000053361(dist=2410),ENSSSCG00000048882(dist=23232)
1	17682487	17682820	333	DEL	AGGREGATED	0.9379	intergenic	ENSSSCG00000053361(dist=13083),ENSSSCG00000048882(dist=14731)
1	17700189	17700484	295	DEL	AGGREGATED	0.7803	ncRNA_exonic	ENSSSCG00000048882
1	17720566	17721268	702	DEL	AGGREGATED	0.7227	upstream	ENSSSCG00000061000(dist=312)
1	17735061	17735124	63	DEL	AGGREGATED	0.5578	intergenic	ENSSSCG00000061000(dist=14807),ENSSSCG00000056358(dist=33855)
1	17807644	17807951	307	DEL	AGGREGATED	0.6394	upstream	ENSSSCG00000057293(dist=427)
1	17841781	17841835	54	DEL	AGGREGATED	0.5762	upstream	ENSSSCG00000062943(dist=32)
1	17850520	17850580	60	DEL	AGGREGATED	0.45	intergenic	ENSSSCG00000062943(dist=8771),ENSSSCG00000053486(dist=6547)
1	17863642	18212239	348597	DEL	AGGREGATED	0.001515	exonic	ENSSSCG00000060702
1	17863661	17865372	1711	DEL	AGGREGATED	0.001515	upstream;downstream	ENSSSCG00000053486,ENSSSCG00000056641(dist=724);ENSSSCG00000061336(dist=724)
1	17878655	17878946	291	DEL	AGGREGATED	0.2788	ncRNA_exonic	ENSSSCG00000049293
1	17925975	17926056	81	DEL	AGGREGATED	0.2606	intergenic	ENSSSCG00000053033(dist=3362),ENSSSCG00000052793(dist=14629)
1	17935067	17935312	245	DEL	AGGREGATED	0.4083	intergenic	ENSSSCG00000053033(dist=12454),ENSSSCG00000052793(dist=5371)
1	17938414	17938478	64	DEL	AGGREGATED	0.7837	intergenic	ENSSSCG00000053033(dist=15801),ENSSSCG00000052793(dist=2207)
1	17944657	17945040	383	DEL	AGGREGATED	0.0697	ncRNA_exonic	ENSSSCG00000052793
1	17971647	17971941	294	DEL	AGGREGATED	0.03636	intergenic	ENSSSCG00000060702(dist=10223),ENSSSCG00000054837(dist=2752)
1	18059541	18059655	114	DEL	AGGREGATED	0.1611	intergenic	ENSSSCG00000060195(dist=24350),ENSSSCG00000041768(dist=14150)
1	18078633	18078946	313	DEL	AGGREGATED	0.5364	downstream	ENSSSCG00000041768(dist=1834)
1	18102127	18102434	307	DEL	AGGREGATED	0.4394	downstream	ENSSSCG00000050246(dist=1441)
1	18119351	18119532	181	DEL	AGGREGATED	0.07424	upstream	ENSSSCG00000052875(dist=552)
1	18143721	18143858	137	DEL	AGGREGATED	0.2439	ncRNA_exonic	ENSSSCG00000062711
1	18166636	18166688	52	DEL	AGGREGATED	0.05303	upstream	ENSSSCG00000063171(dist=924)
1	18178227	18178554	327	DEL	AGGREGATED	0.4182	upstream;downstream	ENSSSCG00000061211(dist=797);ENSSSCG00000052646(dist=482)
1	18223802	18225122	1320	DEL	AGGREGATED	0.1121	ncRNA_exonic	ENSSSCG00000055463,ENSSSCG00000059375
1	18259464	18259550	86	DEL	AGGREGATED	0.6646	intronic	ENSSSCG00000048240
1	18270987	18271287	300	DEL	AGGREGATED	0.2394	intronic	ENSSSCG00000048240
1	18353443	18353732	289	DEL	AGGREGATED	0.4771	intronic	ENSSSCG00000004113
1	18373490	18373771	281	DEL	AGGREGATED	0.4273	intronic	ENSSSCG00000004113
1	18381676	18384765	3089	DEL	AGGREGATED	0.0197	intronic	ENSSSCG00000004113
1	18424211	18424301	90	DEL	AGGREGATED	0.1829	intronic	ENSSSCG00000004113
1	18425334	18425626	292	DEL	AGGREGATED	0.203	intronic	ENSSSCG00000004113
1	18454396	18456578	2182	DEL	AGGREGATED	0.001515	intronic	ENSSSCG00000004113
1	18483326	18483448	122	DEL	AGGREGATED	0.4091	intronic	ENSSSCG00000004113
1	18491309	18492454	1145	DEL	AGGREGATED	0.05303	intronic	ENSSSCG00000004113
1	18538828	18540597	1769	DEL	AGGREGATED	0.01061	intergenic	ENSSSCG00000004113(dist=25576),ENSSSCG00000047452(dist=47082)
1	18541702	18541997	295	DEL	AGGREGATED	0.6216	intergenic	ENSSSCG00000004113(dist=28450),ENSSSCG00000047452(dist=45682)
1	18584530	18584592	62	DEL	AGGREGATED	0.5318	intergenic	ENSSSCG00000004113(dist=71278),ENSSSCG00000047452(dist=3087)
1	18668827	18668933	106	DEL	AGGREGATED	0.01364	intergenic	ENSSSCG00000041638(dist=23907),ENSSSCG00000044212(dist=10186)
1	18734649	18734781	132	DEL	AGGREGATED	0.04545	intronic	ENSSSCG00000043354
1	18766284	18766556	272	DEL	AGGREGATED	0.4621	upstream	ENSSSCG00000043354(dist=961)
1	18845308	18845932	624	DEL	AGGREGATED	0.4364	intergenic	ENSSSCG00000043354(dist=79985),ENSSSCG00000004114(dist=24937)
1	18845838	18845909	71	DEL	AGGREGATED	0.1936	intergenic	ENSSSCG00000043354(dist=80515),ENSSSCG00000004114(dist=24975)
1	18854438	18856601	2163	DEL	AGGREGATED	0.007576	intergenic	ENSSSCG00000043354(dist=89115),ENSSSCG00000004114(dist=14283)
1	18859160	18859450	290	DEL	AGGREGATED	0.4954	intergenic	ENSSSCG00000043354(dist=93837),ENSSSCG00000004114(dist=11434)
1	18874722	18875032	310	DEL	AGGREGATED	0.2515	intronic	ENSSSCG00000004114
1	18905985	18910127	4142	DEL	AGGREGATED	0.02727	intronic	ENSSSCG00000004114
1	18977752	18978064	312	DEL	AGGREGATED	0.5881	intronic	ENSSSCG00000004114
1	18980908	18983477	2569	DEL	AGGREGATED	0.1288	intronic	ENSSSCG00000004114
1	18985947	18986100	153	DEL	AGGREGATED	0.4924	intronic	ENSSSCG00000004114
1	18998623	18998934	311	DEL	AGGREGATED	0.2545	intronic	ENSSSCG00000004114
1	19000245	19000410	165	DEL	AGGREGATED	0.06061	intronic	ENSSSCG00000004114
1	19053041	19061494	8453	DEL	AGGREGATED	0.06667	exonic	ENSSSCG00000060764
1	19086447	19086590	143	DEL	AGGREGATED	0.001515	intronic	ENSSSCG00000052303
1	19107095	19107217	122	DEL	AGGREGATED	0.4006	intergenic	ENSSSCG00000052303(dist=9225),ENSSSCG00000004119(dist=76001)
1	19166448	19166526	78	DEL	AGGREGATED	0.03182	intergenic	ENSSSCG00000052303(dist=68578),ENSSSCG00000004119(dist=16692)
1	19191047	19191440	393	DEL	AGGREGATED	0.009091	intronic	ENSSSCG00000004119
1	19212822	19213126	304	DEL	AGGREGATED	0.1672	intronic	ENSSSCG00000004119
1	19216947	19217011	64	DEL	AGGREGATED	0.1561	intronic	ENSSSCG00000004119
1	19323726	19324033	307	DEL	AGGREGATED	0.503	intronic	ENSSSCG00000004119
1	19339537	19339833	296	DEL	AGGREGATED	0.3364	intronic	ENSSSCG00000004119
1	19339639	19340178	539	DEL	AGGREGATED	0.2577	intronic	ENSSSCG00000004119
1	19376447	19376637	190	DEL	AGGREGATED	0.3167	intronic	ENSSSCG00000004119
1	19399818	19401152	1334	DEL	AGGREGATED	0.1182	intronic	ENSSSCG00000004119
1	19412107	19412236	129	DEL	AGGREGATED	0.4439	intronic	ENSSSCG00000004119
1	19434652	19434926	274	DEL	AGGREGATED	0.5	intronic	ENSSSCG00000004119
1	19479827	19480068	241	DEL	AGGREGATED	0.1864	intronic	ENSSSCG00000004119
1	19498888	19499902	1014	DEL	AGGREGATED	0.2	intronic	ENSSSCG00000004119
1	19501055	19501808	753	DEL	AGGREGATED	0.1803	intronic	ENSSSCG00000004119
1	19501991	19502308	317	DEL	AGGREGATED	0.1697	intronic	ENSSSCG00000004119
1	19508673	19508996	323	DEL	AGGREGATED	0.6006	intronic	ENSSSCG00000004119
1	19516699	19516986	287	DEL	AGGREGATED	0.7197	intronic	ENSSSCG00000004119
1	19520684	19520739	55	DEL	AGGREGATED	0.1778	intronic	ENSSSCG00000004119
1	19529814	19530191	377	DEL	AGGREGATED	0.7424	intronic	ENSSSCG00000004119
1	19708151	19708907	756	DEL	AGGREGATED	0.1833	intergenic	ENSSSCG00000004120(dist=12906),ENSSSCG00000048523(dist=26082)
1	19718966	19719138	172	DEL	AGGREGATED	0.07903	intergenic	ENSSSCG00000004120(dist=23721),ENSSSCG00000048523(dist=15854)
1	19723924	19723992	68	DEL	AGGREGATED	0.09697	intergenic	ENSSSCG00000004120(dist=28679),ENSSSCG00000048523(dist=11000)
1	19729837	19730012	175	DEL	AGGREGATED	0.2409	intergenic	ENSSSCG00000004120(dist=34592),ENSSSCG00000048523(dist=4979)
1	19736505	19736790	285	DEL	AGGREGATED	0.4288	ncRNA_exonic	ENSSSCG00000048523
1	19745854	19745923	69	DEL	AGGREGATED	0.453	intergenic	ENSSSCG00000048523(dist=8358),ENSSSCG00000004121(dist=18668)
1	19794425	19796816	2391	DEL	AGGREGATED	0.01368	intergenic	ENSSSCG00000004121(dist=16807),ENSSSCG00000061592(dist=9949)
1	19809822	19810086	264	DEL	AGGREGATED	0.4636	intronic	ENSSSCG00000061592
1	19814527	19814604	77	DEL	AGGREGATED	0.9833	intronic	ENSSSCG00000061592
1	19820700	19820783	83	DEL	AGGREGATED	0.2	intronic	ENSSSCG00000061592
1	19822345	19822396	51	DEL	AGGREGATED	0.6413	intronic	ENSSSCG00000061592
1	19827389	19827662	273	DEL	AGGREGATED	0.9879	intronic	ENSSSCG00000061592
1	19906012	19906125	113	DEL	AGGREGATED	0.7	intergenic	ENSSSCG00000061592(dist=12673),ENSSSCG00000062078(dist=15822)
1	19920985	19921258	273	DEL	AGGREGATED	0.6621	upstream	ENSSSCG00000062078(dist=689)
1	19924529	19924852	323	DEL	AGGREGATED	0.3374	ncRNA_exonic	ENSSSCG00000062078
1	19956610	19956915	305	DEL	AGGREGATED	0.5517	intergenic	ENSSSCG00000062078(dist=27953),ENSSSCG00000061300(dist=123184)
1	19964269	19964408	139	DEL	AGGREGATED	0.353	intergenic	ENSSSCG00000062078(dist=35612),ENSSSCG00000061300(dist=115690)
1	19970074	19970148	74	DEL	AGGREGATED	0.3773	intergenic	ENSSSCG00000062078(dist=41417),ENSSSCG00000061300(dist=109951)
1	19996944	19997432	488	DEL	AGGREGATED	0.01515	intergenic	ENSSSCG00000062078(dist=68287),ENSSSCG00000061300(dist=82665)
1	20004666	20004997	331	DEL	AGGREGATED	0.5879	intergenic	ENSSSCG00000062078(dist=76009),ENSSSCG00000061300(dist=75102)
1	20026224	20026521	297	DEL	AGGREGATED	0.8591	intergenic	ENSSSCG00000062078(dist=97567),ENSSSCG00000061300(dist=53575)
1	20031848	20032143	295	DEL	AGGREGATED	0.2773	intergenic	ENSSSCG00000062078(dist=103191),ENSSSCG00000061300(dist=47956)
1	20036655	20036829	174	DEL	AGGREGATED	0.01364	intergenic	ENSSSCG00000062078(dist=107998),ENSSSCG00000061300(dist=43258)
1	20038648	20041047	2399	DEL	AGGREGATED	0.01061	intergenic	ENSSSCG00000062078(dist=109991),ENSSSCG00000061300(dist=39052)
1	20040052	20040109	57	DEL	AGGREGATED	0.2705	intergenic	ENSSSCG00000062078(dist=111395),ENSSSCG00000061300(dist=39990)
1	20042598	20042909	311	DEL	AGGREGATED	0.7409	intergenic	ENSSSCG00000062078(dist=113941),ENSSSCG00000061300(dist=37189)
1	20046670	20046984	314	DEL	AGGREGATED	0.8333	intergenic	ENSSSCG00000062078(dist=118013),ENSSSCG00000061300(dist=33115)
1	20055733	20056012	279	DEL	AGGREGATED	0.9152	intergenic	ENSSSCG00000062078(dist=127076),ENSSSCG00000061300(dist=24083)
1	20058984	20059265	281	DEL	AGGREGATED	0.6109	intergenic	ENSSSCG00000062078(dist=130327),ENSSSCG00000061300(dist=20834)
1	20183141	20183206	65	DEL	AGGREGATED	0.2621	intergenic	ENSSSCG00000062520(dist=17813),ENSSSCG00000052952(dist=2833)
1	20209886	20210370	484	DEL	AGGREGATED	0.2152	intergenic	ENSSSCG00000052952(dist=20470),ENSSSCG00000056160(dist=7304)
1	20217229	20217300	71	DEL	AGGREGATED	0.9939	downstream	ENSSSCG00000056160(dist=352)
1	20249667	20249718	51	DEL	AGGREGATED	0.1333	intergenic	ENSSSCG00000057869(dist=6168),ENSSSCG00000058168(dist=31574)
1	20256313	20256620	307	DEL	AGGREGATED	0.7	intergenic	ENSSSCG00000057869(dist=12814),ENSSSCG00000058168(dist=24672)
1	20261434	20262112	678	DEL	AGGREGATED	0.1409	intergenic	ENSSSCG00000057869(dist=17935),ENSSSCG00000058168(dist=19180)
1	20266370	20266468	98	DEL	AGGREGATED	0.01364	intergenic	ENSSSCG00000057869(dist=22871),ENSSSCG00000058168(dist=14824)
1	20274324	20276701	2377	DEL	AGGREGATED	0.05758	intergenic	ENSSSCG00000057869(dist=30825),ENSSSCG00000058168(dist=4591)
1	20280156	20282150	1994	DEL	AGGREGATED	0.01818	ncRNA_exonic	ENSSSCG00000058168
1	20295295	20296624	1329	DEL	AGGREGATED	0.01061	upstream	ENSSSCG00000054412(dist=1847)
1	20309775	20310062	287	DEL	AGGREGATED	0.2273	intergenic	ENSSSCG00000052367(dist=5038),ENSSSCG00000057824(dist=22803)
1	20318933	20321930	2997	DEL	AGGREGATED	0.007576	intergenic	ENSSSCG00000052367(dist=14196),ENSSSCG00000057824(dist=10935)
1	20323933	20323984	51	DEL	AGGREGATED	0.004545	intergenic	ENSSSCG00000052367(dist=19196),ENSSSCG00000057824(dist=8880)
1	20337656	20337706	50	DEL	AGGREGATED	0.2136	upstream	ENSSSCG00000057824(dist=1283)
1	20371494	20371550	56	DEL	AGGREGATED	0.01667	intergenic	ENSSSCG00000061589(dist=23483),ENSSSCG00000004123(dist=142710)
1	20379002	20379300	298	DEL	AGGREGATED	0.2727	intergenic	ENSSSCG00000061589(dist=30991),ENSSSCG00000004123(dist=134956)
1	20418102	20418213	111	DEL	AGGREGATED	0.006061	intergenic	ENSSSCG00000061589(dist=70091),ENSSSCG00000004123(dist=96047)
1	20418778	20419374	596	DEL	AGGREGATED	0.3076	intergenic	ENSSSCG00000061589(dist=70767),ENSSSCG00000004123(dist=94886)
1	20433956	20434305	349	DEL	AGGREGATED	0.9258	intergenic	ENSSSCG00000061589(dist=85945),ENSSSCG00000004123(dist=79955)
1	20434853	20435152	299	DEL	AGGREGATED	0.04242	intergenic	ENSSSCG00000061589(dist=86842),ENSSSCG00000004123(dist=79106)
1	20436958	20437466	508	DEL	AGGREGATED	0.3591	intergenic	ENSSSCG00000061589(dist=88947),ENSSSCG00000004123(dist=76790)
1	20445446	20445539	93	DEL	AGGREGATED	0.007576	intergenic	ENSSSCG00000061589(dist=97435),ENSSSCG00000004123(dist=68680)
1	20499080	20504165	5085	DEL	AGGREGATED	0.009091	intergenic	ENSSSCG00000061589(dist=151069),ENSSSCG00000004123(dist=10095)
1	20500465	20500749	284	DEL	AGGREGATED	0.5939	intergenic	ENSSSCG00000061589(dist=152454),ENSSSCG00000004123(dist=13510)
1	20521633	20521940	307	DEL	AGGREGATED	0.9167	intronic	ENSSSCG00000004123
1	20534874	20535085	211	DEL	AGGREGATED	0.2576	intronic	ENSSSCG00000004123
1	20542384	20542669	285	DEL	AGGREGATED	0.4394	intronic	ENSSSCG00000004123
1	20557326	20557468	142	DEL	AGGREGATED	0.02879	intronic	ENSSSCG00000004123
1	20570372	20570683	311	DEL	AGGREGATED	0.007576	intronic	ENSSSCG00000004123
1	20602952	20603010	58	DEL	AGGREGATED	0.3955	intronic	ENSSSCG00000004123
1	20669638	20670518	880	DEL	AGGREGATED	0.04091	intronic	ENSSSCG00000004123
1	20728188	20729592	1404	DEL	AGGREGATED	0.2599	intronic	ENSSSCG00000004123
1	20737765	20737868	103	DEL	AGGREGATED	0.01061	intronic	ENSSSCG00000004123
1	20743348	20743684	336	DEL	AGGREGATED	0.3803	intronic	ENSSSCG00000004123
1	20747369	20747426	57	DEL	AGGREGATED	0.1636	intronic	ENSSSCG00000004123
1	20757924	20758225	301	DEL	AGGREGATED	0.1667	intronic	ENSSSCG00000004123
1	20779137	20779439	302	DEL	AGGREGATED	0.4939	intronic	ENSSSCG00000004123
1	20819002	20819129	127	DEL	AGGREGATED	0.7091	intronic	ENSSSCG00000004123
1	20826527	20826854	327	DEL	AGGREGATED	0.3982	intronic	ENSSSCG00000004123
1	20836107	20836164	57	DEL	AGGREGATED	0.3689	intronic	ENSSSCG00000004123
1	20849618	20849907	289	DEL	AGGREGATED	0.4561	intronic	ENSSSCG00000004123
1	20887905	20888197	292	DEL	AGGREGATED	0.7842	intronic	ENSSSCG00000004123
1	20889854	20889904	50	DEL	AGGREGATED	0.8545	intronic	ENSSSCG00000004123,ENSSSCG00000057517
1	20893199	20893300	101	DEL	AGGREGATED	0.2545	intronic	ENSSSCG00000004123
1	20905423	20905495	72	DEL	AGGREGATED	0.06364	intronic	ENSSSCG00000004123
1	20922632	20923141	509	DEL	AGGREGATED	0.1152	intronic	ENSSSCG00000004123
1	20936134	20936420	286	DEL	AGGREGATED	0.3788	intronic	ENSSSCG00000004123
1	20972735	20972808	73	DEL	AGGREGATED	0.2788	intronic	ENSSSCG00000004123
1	20974253	20974567	314	DEL	AGGREGATED	0.1727	intronic	ENSSSCG00000004123
1	20993736	20993801	65	DEL	AGGREGATED	0.2538	intronic	ENSSSCG00000004123
1	20998626	20999682	1056	DEL	AGGREGATED	0.007576	intronic	ENSSSCG00000004123
1	21022387	21022709	322	DEL	AGGREGATED	0.5485	intronic	ENSSSCG00000004123
1	21027455	21027961	506	DEL	AGGREGATED	0.1333	intronic	ENSSSCG00000004123
1	21040954	21041248	294	DEL	AGGREGATED	0.4197	intronic	ENSSSCG00000004123
1	21049920	21050381	461	DEL	AGGREGATED	0.007576	upstream	ENSSSCG00000004123(dist=1436)
1	21050365	21050549	184	DEL	AGGREGATED	0.5303	upstream	ENSSSCG00000004123(dist=1881)
1	21055713	21055787	74	DEL	AGGREGATED	0.103	intergenic	ENSSSCG00000004123(dist=7229),ENSSSCG00000004125(dist=71768)
1	21057929	21059448	1519	DEL	AGGREGATED	0.1833	intergenic	ENSSSCG00000004123(dist=9445),ENSSSCG00000004125(dist=68116)
1	21059581	21059836	255	DEL	AGGREGATED	0.2803	intergenic	ENSSSCG00000004123(dist=11097),ENSSSCG00000004125(dist=67728)
1	21072158	21072466	308	DEL	AGGREGATED	0.3712	intergenic	ENSSSCG00000004123(dist=23674),ENSSSCG00000004125(dist=55098)
1	21086798	21087922	1124	DEL	AGGREGATED	0.06061	intergenic	ENSSSCG00000004123(dist=38314),ENSSSCG00000004125(dist=39642)
1	21091780	21093363	1583	DEL	AGGREGATED	0.004545	intergenic	ENSSSCG00000004123(dist=43296),ENSSSCG00000004125(dist=34201)
1	21106800	21107115	315	DEL	AGGREGATED	0.2894	intergenic	ENSSSCG00000004123(dist=58316),ENSSSCG00000004125(dist=20449)
1	21108889	21109185	296	DEL	AGGREGATED	0.5927	intergenic	ENSSSCG00000004123(dist=60405),ENSSSCG00000004125(dist=18379)
1	21116085	21116392	307	DEL	AGGREGATED	0.01818	intergenic	ENSSSCG00000004123(dist=67601),ENSSSCG00000004125(dist=11163)
1	21122236	21123359	1123	DEL	AGGREGATED	0.02576	intergenic	ENSSSCG00000004123(dist=73752),ENSSSCG00000004125(dist=4205)
1	21159585	21159639	54	DEL	AGGREGATED	0.2242	UTR5	ENSSSCG00000004125(ENSSSCT00000004560:c.-29710_-29764delins0)
1	21170728	21171038	310	DEL	AGGREGATED	0.2545	intergenic	ENSSSCG00000004125(dist=11034),ENSSSCG00000061254(dist=7861)
1	21175460	21176931	1471	DEL	AGGREGATED	0.001515	downstream	ENSSSCG00000061254(dist=1968)
1	21177607	21177709	102	DEL	AGGREGATED	0.1894	downstream	ENSSSCG00000061254(dist=1189)
1	21180699	21180755	56	DEL	AGGREGATED	0.2273	intronic	ENSSSCG00000061254
1	21185054	21185634	580	DEL	AGGREGATED	0.01667	intronic	ENSSSCG00000061254
1	21199605	21199912	307	DEL	AGGREGATED	0.6018	intronic	ENSSSCG00000061254
1	21200336	21200405	69	DEL	AGGREGATED	0.5076	intronic	ENSSSCG00000061254
1	21221446	21221782	336	DEL	AGGREGATED	0.8924	intergenic	ENSSSCG00000061254(dist=13072),ENSSSCG00000062397(dist=9626)
1	21230647	21230729	82	DEL	AGGREGATED	0.03182	upstream	ENSSSCG00000062397(dist=679)
1	21248140	21250912	2772	DEL	AGGREGATED	0.02121	intergenic	ENSSSCG00000062397(dist=16472),ENSSSCG00000061752(dist=53081)
1	21250018	21250313	295	DEL	AGGREGATED	0.4711	intergenic	ENSSSCG00000062397(dist=18350),ENSSSCG00000061752(dist=53680)
1	21294862	21295008	146	DEL	AGGREGATED	0.0197	intergenic	ENSSSCG00000062397(dist=63194),ENSSSCG00000061752(dist=8985)
1	21330535	21330772	237	DEL	AGGREGATED	0.01212	ncRNA_intronic	ENSSSCG00000061752
1	21418968	21420355	1387	DEL	AGGREGATED	0.03788	intronic	ENSSSCG00000040918
1	21419421	21419644	223	DEL	AGGREGATED	0.09848	intronic	ENSSSCG00000040918
1	21443634	21443711	77	DEL	AGGREGATED	0.08788	downstream	ENSSSCG00000004132,ENSSSCG00000054762(dist=259)
1	21448801	21448879	78	DEL	AGGREGATED	0.1939	intronic	ENSSSCG00000004132
1	21471747	21471885	138	DEL	AGGREGATED	0.4119	intronic	ENSSSCG00000004132
1	21505073	21505362	289	DEL	AGGREGATED	0.2197	intronic	ENSSSCG00000004132
1	21606798	21606866	68	DEL	AGGREGATED	0.2788	intronic	ENSSSCG00000004132
1	21613417	21613515	98	DEL	AGGREGATED	0.1803	intronic	ENSSSCG00000004132
1	21623941	21624699	758	DEL	AGGREGATED	0.1712	intronic	ENSSSCG00000004132
1	21625932	21626215	283	DEL	AGGREGATED	0.555	intronic	ENSSSCG00000004132
1	21656038	21656237	199	DEL	AGGREGATED	0.2348	intronic	ENSSSCG00000004132
1	21664152	21664450	298	DEL	AGGREGATED	0.3879	intronic	ENSSSCG00000004132
1	21666713	21666774	61	DEL	AGGREGATED	0.2964	intronic	ENSSSCG00000004132
1	21690924	21691234	310	DEL	AGGREGATED	0.4348	intronic	ENSSSCG00000004132
1	21692547	21692614	67	DEL	AGGREGATED	0.007576	intronic	ENSSSCG00000004132
1	21706205	21706940	735	DEL	AGGREGATED	0.001515	ncRNA_exonic	ENSSSCG00000020208
1	21754441	21754692	251	DEL	AGGREGATED	0.006061	exonic	ENSSSCG00000004133
1	21756958	21757179	221	DEL	AGGREGATED	0.1182	intronic	ENSSSCG00000004133
1	21763507	21763832	325	DEL	AGGREGATED	0.6136	downstream	ENSSSCG00000004133(dist=607)
1	21799706	21800245	539	DEL	AGGREGATED	0.006061	intronic	ENSSSCG00000004134
1	21800132	21800197	65	DEL	AGGREGATED	0.4833	intronic	ENSSSCG00000004134
1	21804653	21804747	94	DEL	AGGREGATED	0.007576	intronic	ENSSSCG00000039598
1	21838081	21838251	170	DEL	AGGREGATED	0.09848	intergenic	ENSSSCG00000052089(dist=6836),ENSSSCG00000062566(dist=15255)
1	21848651	21848820	169	DEL	AGGREGATED	0.1682	intergenic	ENSSSCG00000052089(dist=17406),ENSSSCG00000062566(dist=4686)
1	21868775	21869060	285	DEL	AGGREGATED	0.2288	intergenic	ENSSSCG00000056172(dist=4768),ENSSSCG00000062051(dist=7953)
1	21944855	21945165	310	DEL	AGGREGATED	0.3848	intronic	ENSSSCG00000004136
1	21966299	21966870	571	DEL	AGGREGATED	0.009091	intronic	ENSSSCG00000004136
1	21977801	21978341	540	DEL	AGGREGATED	0.007576	intronic	ENSSSCG00000004136
1	21993471	21993547	76	DEL	AGGREGATED	0.4773	intronic	ENSSSCG00000004136
1	22006623	22006673	50	DEL	AGGREGATED	0.4182	intronic	ENSSSCG00000004136
1	22013695	22013950	255	DEL	AGGREGATED	0.9652	intronic	ENSSSCG00000004136
1	22039942	22040237	295	DEL	AGGREGATED	0.343	intronic	ENSSSCG00000004136
1	22053355	22053750	395	DEL	AGGREGATED	0.2864	intronic	ENSSSCG00000004136
1	22075128	22075417	289	DEL	AGGREGATED	0.2061	intronic	ENSSSCG00000004136
1	22096490	22096575	85	DEL	AGGREGATED	0.03939	intronic	ENSSSCG00000004136
1	22096655	22096953	298	DEL	AGGREGATED	0.1091	intronic	ENSSSCG00000004136
1	22102707	22104308	1601	DEL	AGGREGATED	0.03788	intronic	ENSSSCG00000004136
1	22105011	22105077	66	DEL	AGGREGATED	0.6182	intronic	ENSSSCG00000004136
1	22137277	22137555	278	DEL	AGGREGATED	0.4818	intronic	ENSSSCG00000004136
1	22142923	22143245	322	DEL	AGGREGATED	0.3119	intronic	ENSSSCG00000004136
1	22220842	22220906	64	DEL	AGGREGATED	0.303	ncRNA_intronic	ENSSSCG00000043315
1	22222530	22222797	267	DEL	AGGREGATED	0.6045	ncRNA_intronic	ENSSSCG00000043315
1	22226787	22226952	165	DEL	AGGREGATED	0.6945	ncRNA_intronic	ENSSSCG00000043315
1	22295137	22295421	284	DEL	AGGREGATED	0.8061	ncRNA_exonic	ENSSSCG00000056436
1	22311197	22311253	56	DEL	AGGREGATED	0.2	intergenic	ENSSSCG00000056436(dist=15845),ENSSSCG00000053034(dist=4880)
1	22473587	22473875	288	DEL	AGGREGATED	0.1273	intergenic	ENSSSCG00000053390(dist=31770),ENSSSCG00000063202(dist=174935)
1	22490521	22490580	59	DEL	AGGREGATED	0.5848	intergenic	ENSSSCG00000053390(dist=48704),ENSSSCG00000063202(dist=158233)
1	22513610	22513678	68	DEL	AGGREGATED	0.07599	intergenic	ENSSSCG00000053390(dist=71793),ENSSSCG00000063202(dist=135135)
1	22519431	22519636	205	DEL	AGGREGATED	0.02424	intergenic	ENSSSCG00000053390(dist=77614),ENSSSCG00000063202(dist=129177)
1	22536808	22537116	308	DEL	AGGREGATED	0.253	intergenic	ENSSSCG00000053390(dist=94991),ENSSSCG00000063202(dist=111697)
1	22547109	22547420	311	DEL	AGGREGATED	0.1258	intergenic	ENSSSCG00000053390(dist=105292),ENSSSCG00000063202(dist=101391)
1	22550426	22550716	290	DEL	AGGREGATED	0.1879	intergenic	ENSSSCG00000053390(dist=108609),ENSSSCG00000063202(dist=98096)
1	22552079	22552166	87	DEL	AGGREGATED	0.5752	intergenic	ENSSSCG00000053390(dist=110262),ENSSSCG00000063202(dist=96646)
1	22562141	22562462	321	DEL	AGGREGATED	0.3288	intergenic	ENSSSCG00000053390(dist=120324),ENSSSCG00000063202(dist=86351)
1	22576208	22576509	301	DEL	AGGREGATED	0.3485	intergenic	ENSSSCG00000053390(dist=134391),ENSSSCG00000063202(dist=72304)
1	22596647	22596952	305	DEL	AGGREGATED	0.3258	intergenic	ENSSSCG00000053390(dist=154830),ENSSSCG00000063202(dist=51861)
1	22628571	22628696	125	DEL	AGGREGATED	0.01667	intergenic	ENSSSCG00000053390(dist=186754),ENSSSCG00000063202(dist=20117)
1	22639278	22639559	281	DEL	AGGREGATED	0.04091	intergenic	ENSSSCG00000053390(dist=197461),ENSSSCG00000063202(dist=9251)
1	22744376	22744696	320	DEL	AGGREGATED	0.6515	intronic	ENSSSCG00000004139
1	22774291	22774570	279	DEL	AGGREGATED	0.2152	intronic	ENSSSCG00000004139
1	22783299	22783592	293	DEL	AGGREGATED	0.5682	intronic	ENSSSCG00000004139
1	22789119	22789197	78	DEL	AGGREGATED	0.02273	intronic	ENSSSCG00000004139
1	22837993	22838303	310	DEL	AGGREGATED	0.503	intergenic	ENSSSCG00000004139(dist=36145),ENSSSCG00000004140(dist=21087)
1	22838692	22838764	72	DEL	AGGREGATED	0.4679	intergenic	ENSSSCG00000004139(dist=36844),ENSSSCG00000004140(dist=20626)
1	22846686	22849342	2656	DEL	AGGREGATED	0.1212	intergenic	ENSSSCG00000004139(dist=44838),ENSSSCG00000004140(dist=10048)
1	22886266	22886350	84	DEL	AGGREGATED	0.01515	intronic	ENSSSCG00000004140
1	22900417	22900719	302	DEL	AGGREGATED	0.8773	intronic	ENSSSCG00000004140
1	22942587	22942689	102	DEL	AGGREGATED	0.02879	intergenic	ENSSSCG00000034307(dist=7466),ENSSSCG00000036250(dist=30196)
1	22944891	22944954	63	DEL	AGGREGATED	0.5767	intergenic	ENSSSCG00000034307(dist=9770),ENSSSCG00000036250(dist=27931)
1	22951728	22953255	1527	DEL	AGGREGATED	0.009091	intergenic	ENSSSCG00000034307(dist=16607),ENSSSCG00000036250(dist=19630)
1	22953742	22953830	88	DEL	AGGREGATED	0.4333	intergenic	ENSSSCG00000034307(dist=18621),ENSSSCG00000036250(dist=19054)
1	22963963	22967098	3135	DEL	AGGREGATED	0.07143	intergenic	ENSSSCG00000034307(dist=28842),ENSSSCG00000036250(dist=5787)
1	23007551	23007841	290	DEL	AGGREGATED	0.1894	intergenic	ENSSSCG00000036250(dist=19372),ENSSSCG00000049679(dist=365699)
1	23021026	23021327	301	DEL	AGGREGATED	0.397	intergenic	ENSSSCG00000036250(dist=32847),ENSSSCG00000049679(dist=352213)
1	23032999	23033083	84	DEL	AGGREGATED	0.5848	intergenic	ENSSSCG00000036250(dist=44820),ENSSSCG00000049679(dist=340426)
1	23054684	23054772	88	DEL	AGGREGATED	0.00303	intergenic	ENSSSCG00000036250(dist=66505),ENSSSCG00000049679(dist=318768)
1	23084267	23084562	295	DEL	AGGREGATED	0.5213	intergenic	ENSSSCG00000036250(dist=96088),ENSSSCG00000049679(dist=288978)
1	23099862	23100120	258	DEL	AGGREGATED	0.4045	intergenic	ENSSSCG00000036250(dist=111683),ENSSSCG00000049679(dist=273420)
1	23192720	23194103	1383	DEL	AGGREGATED	0.1288	intergenic	ENSSSCG00000036250(dist=204541),ENSSSCG00000049679(dist=179437)
1	23202965	23206654	3689	DEL	AGGREGATED	0.00303	intergenic	ENSSSCG00000036250(dist=214786),ENSSSCG00000049679(dist=166886)
1	23261902	23265013	3111	DEL	AGGREGATED	0.02121	intergenic	ENSSSCG00000036250(dist=273723),ENSSSCG00000049679(dist=108527)
1	23403707	23403762	55	DEL	AGGREGATED	0.01667	intergenic	ENSSSCG00000049679(dist=23614),ENSSSCG00000059773(dist=264404)
1	23403823	23405498	1675	DEL	AGGREGATED	0.04394	intergenic	ENSSSCG00000049679(dist=23730),ENSSSCG00000059773(dist=262668)
1	23445006	23445282	276	DEL	AGGREGATED	0.5833	intergenic	ENSSSCG00000049679(dist=64913),ENSSSCG00000059773(dist=222884)
1	23449069	23449775	706	DEL	AGGREGATED	0.009091	intergenic	ENSSSCG00000049679(dist=68976),ENSSSCG00000059773(dist=218391)
1	23510927	23511254	327	DEL	AGGREGATED	0.503	intergenic	ENSSSCG00000049679(dist=130834),ENSSSCG00000059773(dist=156912)
1	23526052	23526393	341	DEL	AGGREGATED	0.5348	intergenic	ENSSSCG00000049679(dist=145959),ENSSSCG00000059773(dist=141773)
1	23541859	23541918	59	DEL	AGGREGATED	0.4288	intergenic	ENSSSCG00000049679(dist=161766),ENSSSCG00000059773(dist=126248)
1	23689682	23689850	168	DEL	AGGREGATED	0.04848	intergenic	ENSSSCG00000059773(dist=16253),ENSSSCG00000052841(dist=13906)
1	23700083	23700439	356	DEL	AGGREGATED	0.01212	intergenic	ENSSSCG00000059773(dist=26654),ENSSSCG00000052841(dist=3318)
1	23763403	23763674	271	DEL	AGGREGATED	0.3409	intergenic	ENSSSCG00000059811(dist=5938),ENSSSCG00000059935(dist=185580)
1	23764291	23764354	63	DEL	AGGREGATED	0.1116	intergenic	ENSSSCG00000059811(dist=6826),ENSSSCG00000059935(dist=184900)
1	23767131	23770495	3364	DEL	AGGREGATED	0.09242	intergenic	ENSSSCG00000059811(dist=9666),ENSSSCG00000059935(dist=178759)
1	23809242	23809409	167	DEL	AGGREGATED	0.6576	intergenic	ENSSSCG00000059811(dist=51777),ENSSSCG00000059935(dist=139845)
1	23823099	23823397	298	DEL	AGGREGATED	0.5515	intergenic	ENSSSCG00000059811(dist=65634),ENSSSCG00000059935(dist=125857)
1	23940424	23940477	53	DEL	AGGREGATED	0.1848	intergenic	ENSSSCG00000059811(dist=182959),ENSSSCG00000059935(dist=8777)
1	23970420	23976886	6466	DEL	AGGREGATED	0.00303	intergenic	ENSSSCG00000059935(dist=14479),ENSSSCG00000043068(dist=75206)
1	23994491	23994605	114	DEL	AGGREGATED	0.4909	intergenic	ENSSSCG00000059935(dist=38550),ENSSSCG00000043068(dist=57487)
1	24065496	24065547	51	DEL	AGGREGATED	0.2106	intergenic	ENSSSCG00000043068(dist=11117),ENSSSCG00000043584(dist=65240)
1	24074637	24074690	53	DEL	AGGREGATED	0.03788	intergenic	ENSSSCG00000043068(dist=20258),ENSSSCG00000043584(dist=56109)
1	24079079	24080611	1532	DEL	AGGREGATED	0.2061	intergenic	ENSSSCG00000043068(dist=24700),ENSSSCG00000043584(dist=50188)
1	24127956	24135544	7588	DEL	AGGREGATED	0.297	exonic	ENSSSCG00000043584
1	24135687	24135765	78	DEL	AGGREGATED	0.553	upstream	ENSSSCG00000043584(dist=237)
1	24179437	24179512	75	DEL	AGGREGATED	0.1439	downstream	ENSSSCG00000055804(dist=72)
1	24190529	24190815	286	DEL	AGGREGATED	0.1485	intergenic	ENSSSCG00000055804(dist=11164),ENSSSCG00000059813(dist=39563)
1	24196010	24196205	195	DEL	AGGREGATED	0.06667	intergenic	ENSSSCG00000055804(dist=16645),ENSSSCG00000059813(dist=34174)
1	24203280	24206693	3413	DEL	AGGREGATED	0.1318	intergenic	ENSSSCG00000055804(dist=23915),ENSSSCG00000059813(dist=23686)
1	24281739	24282570	831	DEL	AGGREGATED	0.03636	ncRNA_exonic	ENSSSCG00000055866
1	24287351	24294697	7346	DEL	AGGREGATED	0.03485	intergenic	ENSSSCG00000055866(dist=5298),ENSSSCG00000047685(dist=23009)
1	24335738	24335848	110	DEL	AGGREGATED	0.814	intergenic	ENSSSCG00000047685(dist=12701),ENSSSCG00000060042(dist=5032)
1	24404394	24405180	786	DEL	AGGREGATED	0.06061	upstream	ENSSSCG00000052868(dist=1744)
1	24429681	24430533	852	DEL	AGGREGATED	0.001515	intergenic	ENSSSCG00000052868(dist=27031),ENSSSCG00000041447(dist=18656)
1	24456137	24456190	53	DEL	AGGREGATED	0.2212	upstream	ENSSSCG00000041447(dist=1111)
1	24508083	24508801	718	DEL	AGGREGATED	0.02121	intergenic	ENSSSCG00000041447(dist=53057),ENSSSCG00000062824(dist=297880)
1	24508166	24511773	3607	DEL	AGGREGATED	0.07121	intergenic	ENSSSCG00000041447(dist=53140),ENSSSCG00000062824(dist=294908)
1	24582030	24582080	50	DEL	AGGREGATED	0.653	intergenic	ENSSSCG00000041447(dist=127004),ENSSSCG00000062824(dist=224601)
1	24653255	24656740	3485	DEL	AGGREGATED	0.03788	intergenic	ENSSSCG00000041447(dist=198229),ENSSSCG00000062824(dist=149941)
1	24658742	24684630	25888	DEL	AGGREGATED	0.01212	intergenic	ENSSSCG00000041447(dist=203716),ENSSSCG00000062824(dist=122051)
1	24662774	24662871	97	DEL	AGGREGATED	0.01061	intergenic	ENSSSCG00000041447(dist=207748),ENSSSCG00000062824(dist=143810)
1	24731998	26146023	1414025	DEL	AGGREGATED	0.004545	exonic	ENSSSCG00000004142,ENSSSCG00000004143,ENSSSCG00000004144,ENSSSCG00000004145,ENSSSCG00000004146,ENSSSCG00000004147,ENSSSCG00000004148,ENSSSCG00000004149,ENSSSCG00000004150,ENSSSCG00000004151,ENSSSCG00000022968,ENSSSCG00000048346
1	24866426	24870053	3627	DEL	AGGREGATED	0.006061	intergenic	ENSSSCG00000062824(dist=54079),ENSSSCG00000063128(dist=127845)
1	24882297	24882461	164	DEL	AGGREGATED	0.006061	intergenic	ENSSSCG00000062824(dist=69950),ENSSSCG00000063128(dist=115437)
1	24910211	24910486	275	DEL	AGGREGATED	0.2303	intergenic	ENSSSCG00000062824(dist=97864),ENSSSCG00000063128(dist=87412)
1	25129839	25130868	1029	DEL	AGGREGATED	0.009091	intergenic	ENSSSCG00000057364(dist=36328),ENSSSCG00000055584(dist=19628)
1	25187296	25187567	271	DEL	AGGREGATED	0.9409	intergenic	ENSSSCG00000004142(dist=27017),ENSSSCG00000052800(dist=30890)
1	25230625	25230932	307	DEL	AGGREGATED	0.4681	intronic	ENSSSCG00000004143
1	25249738	25249833	95	DEL	AGGREGATED	0.2848	intronic	ENSSSCG00000004143
1	25307687	25309051	1364	DEL	AGGREGATED	0.004545	intergenic	ENSSSCG00000059090(dist=9471),ENSSSCG00000004144(dist=7405)
1	25311082	25311747	665	DEL	AGGREGATED	0.007576	intergenic	ENSSSCG00000059090(dist=12866),ENSSSCG00000004144(dist=4709)
1	25374146	25374210	64	DEL	AGGREGATED	0.203	intergenic	ENSSSCG00000004144(dist=9849),ENSSSCG00000004145(dist=58496)
1	25396725	25397018	293	DEL	AGGREGATED	0.01212	intergenic	ENSSSCG00000004144(dist=32428),ENSSSCG00000004145(dist=35688)
1	25425753	25426069	316	DEL	AGGREGATED	0.4409	intergenic	ENSSSCG00000004144(dist=61456),ENSSSCG00000004145(dist=6637)
1	25450244	25450515	271	DEL	AGGREGATED	1	intergenic	ENSSSCG00000004145(dist=2650),ENSSSCG00000004146(dist=30828)
1	25469145	25470397	1252	DEL	AGGREGATED	0.1545	intergenic	ENSSSCG00000004145(dist=21551),ENSSSCG00000004146(dist=10946)
1	25521596	25522678	1082	DEL	AGGREGATED	0.08636	intronic	ENSSSCG00000004146
1	25529168	25529791	623	DEL	AGGREGATED	0.3364	intronic	ENSSSCG00000004146
1	25564547	25564601	54	DEL	AGGREGATED	0.604	intronic	ENSSSCG00000004146
1	25583006	25583066	60	DEL	AGGREGATED	0.04091	intronic	ENSSSCG00000004147
1	25594051	25594390	339	DEL	AGGREGATED	0.5348	intronic	ENSSSCG00000004147
1	25594448	25594562	114	DEL	AGGREGATED	0.1591	intronic	ENSSSCG00000004147
1	25604659	25604937	278	DEL	AGGREGATED	0.4394	intronic	ENSSSCG00000004147
1	25610125	25610624	499	DEL	AGGREGATED	0.4848	intronic	ENSSSCG00000004147
1	25626212	25626300	88	DEL	AGGREGATED	0.4758	intronic	ENSSSCG00000004147
1	25660344	25660631	287	DEL	AGGREGATED	0.4407	intronic	ENSSSCG00000004148
1	25672263	25672562	299	DEL	AGGREGATED	0.5879	intergenic	ENSSSCG00000004148(dist=8990),ENSSSCG00000060293(dist=2596)
1	25687743	25688344	601	DEL	AGGREGATED	0.1803	intergenic	ENSSSCG00000056275(dist=3258),ENSSSCG00000042590(dist=7514)
1	25725583	25728440	2857	DEL	AGGREGATED	0.2197	downstream	ENSSSCG00000059141(dist=1254)
1	25757751	25757997	246	DEL	AGGREGATED	0.01212	intergenic	ENSSSCG00000063357(dist=5103),ENSSSCG00000052966(dist=3106)
1	25769125	25769280	155	DEL	AGGREGATED	0.5288	ncRNA_exonic	ENSSSCG00000061365
1	25859418	25859692	274	DEL	AGGREGATED	0.2979	intronic	ENSSSCG00000004149
1	25883821	25883905	84	DEL	AGGREGATED	0.1485	intronic	ENSSSCG00000004149
1	25900350	25900973	623	DEL	AGGREGATED	0.5199	intronic	ENSSSCG00000004149
1	25906882	25906946	64	DEL	AGGREGATED	0.02121	intronic	ENSSSCG00000004149
1	25982502	25982741	239	DEL	AGGREGATED	0.01364	intronic	ENSSSCG00000004149
1	25983252	25983779	527	DEL	AGGREGATED	0.1052	intronic	ENSSSCG00000004149
1	25995218	25995505	287	DEL	AGGREGATED	0.4909	intergenic	ENSSSCG00000020384(dist=3710),ENSSSCG00000004150(dist=5893)
1	25995251	25995786	535	DEL	AGGREGATED	0.5046	intergenic	ENSSSCG00000020384(dist=3743),ENSSSCG00000004150(dist=5610)
1	26005483	26005895	412	DEL	AGGREGATED	0.1985	intronic	ENSSSCG00000004150
1	26013885	26014205	320	DEL	AGGREGATED	0.453	intergenic	ENSSSCG00000004150(dist=2232),ENSSSCG00000048346(dist=15782)
1	26022632	26025214	2582	DEL	AGGREGATED	0.01061	intergenic	ENSSSCG00000004150(dist=10979),ENSSSCG00000048346(dist=4773)
1	26024086	26024371	285	DEL	AGGREGATED	0.2333	intergenic	ENSSSCG00000004150(dist=12433),ENSSSCG00000048346(dist=5616)
1	26078234	26078534	300	DEL	AGGREGATED	0.6292	intronic	ENSSSCG00000022968
1	26088437	26088724	287	DEL	AGGREGATED	0.1106	intronic	ENSSSCG00000022968
1	26093464	26094325	861	DEL	AGGREGATED	0.01364	intronic	ENSSSCG00000022968
1	26097855	26098415	560	DEL	AGGREGATED	0.5621	intronic	ENSSSCG00000022968
1	26113164	26113438	274	DEL	AGGREGATED	0.4758	intronic	ENSSSCG00000022968
1	26136124	26136174	50	DEL	AGGREGATED	0.03333	intronic	ENSSSCG00000022968
1	26143526	26143811	285	DEL	AGGREGATED	0.3697	intronic	ENSSSCG00000022968
1	26164965	26166454	1489	DEL	AGGREGATED	0.1561	intronic	ENSSSCG00000022968
1	26168284	26168574	290	DEL	AGGREGATED	0.1333	intronic	ENSSSCG00000022968
1	26184522	26184828	306	DEL	AGGREGATED	0.4271	intronic	ENSSSCG00000022968
1	26203666	26203951	285	DEL	AGGREGATED	0.2197	intronic	ENSSSCG00000022968
1	26204566	26204634	68	DEL	AGGREGATED	0.5955	intronic	ENSSSCG00000022968
1	26227262	26227565	303	DEL	AGGREGATED	0.3667	intronic	ENSSSCG00000022968
1	26245904	26246285	381	DEL	AGGREGATED	0.009091	intronic	ENSSSCG00000022968
1	26321553	26322302	749	DEL	AGGREGATED	0.04242	intergenic	ENSSSCG00000038420(dist=3685),ENSSSCG00000004154(dist=151636)
1	26327814	26327914	100	DEL	AGGREGATED	0.4131	intergenic	ENSSSCG00000038420(dist=9946),ENSSSCG00000004154(dist=146023)
1	26329179	26329826	647	DEL	AGGREGATED	0.0197	intergenic	ENSSSCG00000038420(dist=11311),ENSSSCG00000004154(dist=144112)
1	26331118	26333217	2099	DEL	AGGREGATED	0.2258	intergenic	ENSSSCG00000038420(dist=13250),ENSSSCG00000004154(dist=140721)
1	26372306	26372441	135	DEL	AGGREGATED	0.1348	intergenic	ENSSSCG00000038420(dist=54438),ENSSSCG00000004154(dist=101497)
1	26378849	26379132	283	DEL	AGGREGATED	0.3909	intergenic	ENSSSCG00000038420(dist=60981),ENSSSCG00000004154(dist=94806)
1	26392673	26392965	292	DEL	AGGREGATED	0.6515	intergenic	ENSSSCG00000038420(dist=74805),ENSSSCG00000004154(dist=80973)
1	26401443	26401505	62	DEL	AGGREGATED	0.2121	intergenic	ENSSSCG00000038420(dist=83575),ENSSSCG00000004154(dist=72433)
1	26406212	26406592	380	DEL	AGGREGATED	0.1621	intergenic	ENSSSCG00000038420(dist=88344),ENSSSCG00000004154(dist=67346)
1	26410724	26414343	3619	DEL	AGGREGATED	0.01212	intergenic	ENSSSCG00000038420(dist=92856),ENSSSCG00000004154(dist=59595)
1	26412813	26413089	276	DEL	AGGREGATED	0.2121	intergenic	ENSSSCG00000038420(dist=94945),ENSSSCG00000004154(dist=60843)
1	26539657	26539733	76	DEL	AGGREGATED	0.1803	intergenic	ENSSSCG00000004154(dist=49835),ENSSSCG00000004155(dist=260937)
1	26545781	26546248	467	DEL	AGGREGATED	0.06818	intergenic	ENSSSCG00000004154(dist=55959),ENSSSCG00000004155(dist=254423)
1	26576751	26576816	65	DEL	AGGREGATED	0.3552	intergenic	ENSSSCG00000004154(dist=86929),ENSSSCG00000004155(dist=223855)
1	26608649	26608738	89	DEL	AGGREGATED	0.4677	intergenic	ENSSSCG00000004154(dist=118827),ENSSSCG00000004155(dist=191930)
1	26641281	26641522	241	DEL	AGGREGATED	0.1955	intergenic	ENSSSCG00000004154(dist=151459),ENSSSCG00000004155(dist=159149)
1	26645862	26646016	154	DEL	AGGREGATED	0.4182	intergenic	ENSSSCG00000004154(dist=156040),ENSSSCG00000004155(dist=154655)
1	26682979	26684077	1098	DEL	AGGREGATED	0.07121	intergenic	ENSSSCG00000004154(dist=193157),ENSSSCG00000004155(dist=116594)
1	26696308	26697063	755	DEL	AGGREGATED	0.2197	intergenic	ENSSSCG00000004154(dist=206486),ENSSSCG00000004155(dist=103608)
1	26713756	26713937	181	DEL	AGGREGATED	0.1561	intergenic	ENSSSCG00000004154(dist=223934),ENSSSCG00000004155(dist=86734)
1	26727474	26729034	1560	DEL	AGGREGATED	0.006061	intergenic	ENSSSCG00000004154(dist=237652),ENSSSCG00000004155(dist=71637)
1	26763492	26763553	61	DEL	AGGREGATED	0.4864	intergenic	ENSSSCG00000004154(dist=273670),ENSSSCG00000004155(dist=37118)
1	26788907	26789390	483	DEL	AGGREGATED	0.08939	intergenic	ENSSSCG00000004154(dist=299085),ENSSSCG00000004155(dist=11280)
1	26789024	26790080	1056	DEL	AGGREGATED	0.1727	intergenic	ENSSSCG00000004154(dist=299202),ENSSSCG00000004155(dist=10591)
1	26835468	26835754	286	DEL	AGGREGATED	0.4061	intergenic	ENSSSCG00000004155(dist=33979),ENSSSCG00000004156(dist=201411)
1	26838270	26838401	131	DEL	AGGREGATED	0.01818	intergenic	ENSSSCG00000004155(dist=36781),ENSSSCG00000004156(dist=198761)
1	26841372	26842299	927	DEL	AGGREGATED	0.07576	intergenic	ENSSSCG00000004155(dist=39883),ENSSSCG00000004156(dist=194866)
1	26845134	26845434	300	DEL	AGGREGATED	0.4152	intergenic	ENSSSCG00000004155(dist=43645),ENSSSCG00000004156(dist=191731)
1	26882688	26882986	298	DEL	AGGREGATED	0.25	intergenic	ENSSSCG00000004155(dist=81199),ENSSSCG00000004156(dist=154179)
1	26891766	26892013	247	DEL	AGGREGATED	0.3788	intergenic	ENSSSCG00000004155(dist=90277),ENSSSCG00000004156(dist=145152)
1	26899469	26899782	313	DEL	AGGREGATED	0.1136	intergenic	ENSSSCG00000004155(dist=97980),ENSSSCG00000004156(dist=137381)
1	26915786	26915839	53	DEL	AGGREGATED	0.02879	intergenic	ENSSSCG00000004155(dist=114297),ENSSSCG00000004156(dist=121326)
1	26929621	26929683	62	DEL	AGGREGATED	0.1894	intergenic	ENSSSCG00000004155(dist=128132),ENSSSCG00000004156(dist=107482)
1	26956419	26957449	1030	DEL	AGGREGATED	0.009091	intergenic	ENSSSCG00000004155(dist=154930),ENSSSCG00000004156(dist=79716)
1	26960864	26960948	84	DEL	AGGREGATED	0.1909	intergenic	ENSSSCG00000004155(dist=159375),ENSSSCG00000004156(dist=76212)
1	26961446	26962951	1505	DEL	AGGREGATED	0.01818	intergenic	ENSSSCG00000004155(dist=159957),ENSSSCG00000004156(dist=74214)
1	26976491	26977437	946	DEL	AGGREGATED	0.1258	intergenic	ENSSSCG00000004155(dist=175002),ENSSSCG00000004156(dist=59728)
1	26978779	26978878	99	DEL	AGGREGATED	0.06364	intergenic	ENSSSCG00000004155(dist=177290),ENSSSCG00000004156(dist=58287)
1	26994202	26994498	296	DEL	AGGREGATED	0.2909	intergenic	ENSSSCG00000004155(dist=192713),ENSSSCG00000004156(dist=42667)
1	27007907	27008223	316	DEL	AGGREGATED	0.3606	intergenic	ENSSSCG00000004155(dist=206418),ENSSSCG00000004156(dist=28942)
1	27020368	27022193	1825	DEL	AGGREGATED	0.0303	intergenic	ENSSSCG00000004155(dist=218879),ENSSSCG00000004156(dist=14972)
1	27042781	27043101	320	DEL	AGGREGATED	0.4652	intronic	ENSSSCG00000004156
1	27063166	27183786	120620	DEL	AGGREGATED	0.01818	exonic	ENSSSCG00000004157,ENSSSCG00000004158
1	27063185	27183680	120495	DEL	AGGREGATED	0.01061	exonic	ENSSSCG00000004157,ENSSSCG00000004158
1	27065212	27065529	317	DEL	AGGREGATED	0.3212	intergenic	ENSSSCG00000004156(dist=4119),ENSSSCG00000004158(dist=8081)
1	27097378	27097478	100	DEL	AGGREGATED	0.1348	intergenic	ENSSSCG00000004158(dist=6142),ENSSSCG00000061500(dist=3996)
1	27141708	27141880	172	DEL	AGGREGATED	0.07576	intronic	ENSSSCG00000004157
1	27184255	27184534	279	DEL	AGGREGATED	0.2803	intergenic	ENSSSCG00000004157(dist=11535),ENSSSCG00000004159(dist=62218)
1	27187593	27187657	64	DEL	AGGREGATED	0.4727	intergenic	ENSSSCG00000004157(dist=14873),ENSSSCG00000004159(dist=59095)
1	27220145	27220426	281	DEL	AGGREGATED	0.3182	intergenic	ENSSSCG00000004157(dist=47425),ENSSSCG00000004159(dist=26326)
1	27236717	27236982	265	DEL	AGGREGATED	0.6697	intergenic	ENSSSCG00000004157(dist=63997),ENSSSCG00000004159(dist=9770)
1	27243422	27243650	228	DEL	AGGREGATED	0.1288	intergenic	ENSSSCG00000004157(dist=70702),ENSSSCG00000004159(dist=3102)
1	27265329	27265942	613	DEL	AGGREGATED	0.01061	intronic	ENSSSCG00000004160
1	27273332	27273609	277	DEL	AGGREGATED	0.1106	intronic	ENSSSCG00000004160
1	27274034	27274325	291	DEL	AGGREGATED	0.1045	intronic	ENSSSCG00000004160
1	27283570	27284095	525	DEL	AGGREGATED	0.01212	intronic	ENSSSCG00000004160
1	27284292	27284915	623	DEL	AGGREGATED	0.4848	intronic	ENSSSCG00000004160
1	27291452	27291767	315	DEL	AGGREGATED	0.4455	intronic	ENSSSCG00000004160
1	27305076	27305198	122	DEL	AGGREGATED	0.3864	intronic	ENSSSCG00000004160
1	27308767	27309125	358	DEL	AGGREGATED	0.3818	intronic	ENSSSCG00000004160
1	27318219	27318502	283	DEL	AGGREGATED	0.6348	intronic	ENSSSCG00000004160
1	27320171	27320280	109	DEL	AGGREGATED	0.01212	intronic	ENSSSCG00000004160
1	27372968	27373033	65	DEL	AGGREGATED	0.25	ncRNA_intronic	ENSSSCG00000050757
1	27424821	27424966	145	DEL	AGGREGATED	0.9726	intronic	ENSSSCG00000026041
1	27448619	27449009	390	DEL	AGGREGATED	0.4121	intronic	ENSSSCG00000026041
1	27487844	27490178	2334	DEL	AGGREGATED	0.2167	intronic	ENSSSCG00000026041
1	27487877	27489826	1949	DEL	AGGREGATED	0.3273	intronic	ENSSSCG00000026041
1	27487882	27489956	2074	DEL	AGGREGATED	0.2761	intronic	ENSSSCG00000026041
1	27489892	27490164	272	DEL	AGGREGATED	0.4985	intronic	ENSSSCG00000026041
1	27501753	27504575	2822	DEL	AGGREGATED	0.1773	intronic	ENSSSCG00000026041
1	27520499	27520552	53	DEL	AGGREGATED	0.02727	intronic	ENSSSCG00000026041
1	27560300	27560606	306	DEL	AGGREGATED	0.403	intronic	ENSSSCG00000026041
1	27581745	27582051	306	DEL	AGGREGATED	0.3267	intronic	ENSSSCG00000026041
1	27584917	27585184	267	DEL	AGGREGATED	0.4347	intronic	ENSSSCG00000026041
1	27610930	27615518	4588	DEL	AGGREGATED	0.02879	intronic	ENSSSCG00000039049
1	27611544	27611847	303	DEL	AGGREGATED	0.3818	intronic	ENSSSCG00000039049
1	27672946	27673271	325	DEL	AGGREGATED	0.7803	intronic	ENSSSCG00000039049
1	27682439	27682730	291	DEL	AGGREGATED	0.4288	intronic	ENSSSCG00000039049
1	27687723	27687996	273	DEL	AGGREGATED	0.2879	intronic	ENSSSCG00000039049
1	27714782	27714897	115	DEL	AGGREGATED	0.304	intronic	ENSSSCG00000039049
1	27720426	27720548	122	DEL	AGGREGATED	0.2553	intronic	ENSSSCG00000039049
1	27742692	27742971	279	DEL	AGGREGATED	1	intronic	ENSSSCG00000039049
1	27772594	27772873	279	DEL	AGGREGATED	0.3652	intronic	ENSSSCG00000039049
1	27773164	27773369	205	DEL	AGGREGATED	0.09394	intronic	ENSSSCG00000039049
1	27774770	27775081	311	DEL	AGGREGATED	0.3894	intronic	ENSSSCG00000039049
1	27798416	27798478	62	DEL	AGGREGATED	0.3739	intergenic	ENSSSCG00000039049(dist=15669),ENSSSCG00000004163(dist=73705)
1	27799298	27803025	3727	DEL	AGGREGATED	0.01529	intergenic	ENSSSCG00000039049(dist=16551),ENSSSCG00000004163(dist=69158)
1	27808138	27809702	1564	DEL	AGGREGATED	0.1758	intergenic	ENSSSCG00000039049(dist=25391),ENSSSCG00000004163(dist=62481)
1	27822605	27822688	83	DEL	AGGREGATED	0.007576	intergenic	ENSSSCG00000039049(dist=39858),ENSSSCG00000004163(dist=49495)
1	27829512	27829747	235	DEL	AGGREGATED	1	intergenic	ENSSSCG00000039049(dist=46765),ENSSSCG00000004163(dist=42436)
1	27833210	27833628	418	DEL	AGGREGATED	0.6037	intergenic	ENSSSCG00000039049(dist=50463),ENSSSCG00000004163(dist=38555)
1	27833246	27833384	138	DEL	AGGREGATED	0.753	intergenic	ENSSSCG00000039049(dist=50499),ENSSSCG00000004163(dist=38798)
1	27862747	27863056	309	DEL	AGGREGATED	0.4407	intergenic	ENSSSCG00000039049(dist=80000),ENSSSCG00000004163(dist=9127)
1	27876897	27877171	274	DEL	AGGREGATED	0.8955	intronic	ENSSSCG00000004163
1	27956981	27957256	275	DEL	AGGREGATED	0.2	intronic	ENSSSCG00000004164
1	28033439	28033681	242	DEL	AGGREGATED	0.9955	intronic	ENSSSCG00000004165
1	28098792	28099705	913	DEL	AGGREGATED	0.01667	intronic	ENSSSCG00000004165
1	28176387	28177089	702	DEL	AGGREGATED	0.001515	intronic	ENSSSCG00000004165
1	28241189	28241274	85	DEL	AGGREGATED	0.01061	intronic	ENSSSCG00000004165
1	28252448	28252520	72	DEL	AGGREGATED	0.01061	intronic	ENSSSCG00000004165
1	28253482	28253536	54	DEL	AGGREGATED	0.4652	intronic	ENSSSCG00000004165
1	28298548	28298649	101	DEL	AGGREGATED	0.2364	intronic	ENSSSCG00000004165
1	28320903	28321371	468	DEL	AGGREGATED	0.1152	ncRNA_exonic	ENSSSCG00000061879
1	28340271	28340613	342	DEL	AGGREGATED	0.7803	intergenic	ENSSSCG00000061879(dist=13263),ENSSSCG00000053009(dist=150566)
1	28378127	28378484	357	DEL	AGGREGATED	0.03939	intergenic	ENSSSCG00000061879(dist=51119),ENSSSCG00000053009(dist=112695)
1	28398928	28399244	316	DEL	AGGREGATED	0.3424	intergenic	ENSSSCG00000061879(dist=71920),ENSSSCG00000053009(dist=91935)
1	28414030	28414085	55	DEL	AGGREGATED	0.3	intergenic	ENSSSCG00000061879(dist=87022),ENSSSCG00000053009(dist=77094)
1	28440716	28441039	323	DEL	AGGREGATED	0.5591	intergenic	ENSSSCG00000061879(dist=113708),ENSSSCG00000053009(dist=50140)
1	28603448	28605996	2548	DEL	AGGREGATED	0.01385	intronic	ENSSSCG00000004166
1	28607473	28607760	287	DEL	AGGREGATED	0.4515	intronic	ENSSSCG00000004166
1	28681366	28681420	54	DEL	AGGREGATED	0.1955	intronic	ENSSSCG00000004166
1	28684026	28684311	285	DEL	AGGREGATED	0.597	intronic	ENSSSCG00000004166
1	28709443	28709935	492	DEL	AGGREGATED	0.3374	intronic	ENSSSCG00000004166
1	28710479	28710573	94	DEL	AGGREGATED	0.08788	intronic	ENSSSCG00000004166
1	28745310	28745593	283	DEL	AGGREGATED	0.8939	UTR3	ENSSSCG00000004166(ENSSSCT00000101797:c.*2261_*2284delins0)
1	28764455	28764753	298	DEL	AGGREGATED	0.2515	intergenic	ENSSSCG00000004166(dist=3987),ENSSSCG00000056679(dist=24939)
1	28784244	28784349	105	DEL	AGGREGATED	0.3374	intergenic	ENSSSCG00000004166(dist=23776),ENSSSCG00000056679(dist=5344)
1	28863921	28863995	74	DEL	AGGREGATED	0.6954	intergenic	ENSSSCG00000004167(dist=6922),ENSSSCG00000056274(dist=42952)
1	28950935	28951227	292	DEL	AGGREGATED	0.4545	intergenic	ENSSSCG00000056274(dist=43628),ENSSSCG00000060550(dist=17678)
1	28974838	28975184	346	DEL	AGGREGATED	0.147	intronic	ENSSSCG00000060550
1	28975927	30389078	1413151	DEL	AGGREGATED	0.006061	exonic	ENSSSCG00000004169,ENSSSCG00000004170,ENSSSCG00000004172,ENSSSCG00000021443,ENSSSCG00000022387,ENSSSCG00000028115,ENSSSCG00000033258,ENSSSCG00000034139,ENSSSCG00000060550
1	28988390	28988469	79	DEL	AGGREGATED	0.9545	downstream	ENSSSCG00000060550(dist=1)
1	29011715	29011801	86	DEL	AGGREGATED	0.5652	intergenic	ENSSSCG00000060550(dist=23326),ENSSSCG00000004169(dist=6550)
1	29028027	29028655	628	DEL	AGGREGATED	0.05	intronic	ENSSSCG00000004169
1	29049252	29049556	304	DEL	AGGREGATED	0.5758	intronic	ENSSSCG00000004169
1	29099103	29099201	98	DEL	AGGREGATED	0.266	intergenic	ENSSSCG00000028115(dist=15960),ENSSSCG00000004170(dist=5385)
1	29112169	29113041	872	DEL	AGGREGATED	0.2318	intergenic	ENSSSCG00000004170(dist=3149),ENSSSCG00000049766(dist=73727)
1	29138693	29138754	61	DEL	AGGREGATED	0.5788	intergenic	ENSSSCG00000004170(dist=29673),ENSSSCG00000049766(dist=48012)
1	29166962	29167613	651	DEL	AGGREGATED	0.007576	intergenic	ENSSSCG00000004170(dist=57942),ENSSSCG00000049766(dist=19116)
1	29179813	29179880	67	DEL	AGGREGATED	0.02121	intergenic	ENSSSCG00000004170(dist=70793),ENSSSCG00000049766(dist=6888)
1	29180853	29181160	307	DEL	AGGREGATED	0.4727	intergenic	ENSSSCG00000004170(dist=71833),ENSSSCG00000049766(dist=5608)
1	29215296	29215356	60	DEL	AGGREGATED	0.01212	ncRNA_intronic	ENSSSCG00000049766
1	29216663	29221401	4738	DEL	AGGREGATED	0.02273	ncRNA_intronic	ENSSSCG00000049766
1	29218144	29218219	75	DEL	AGGREGATED	0.462	ncRNA_intronic	ENSSSCG00000049766
1	29232527	29232782	255	DEL	AGGREGATED	0.2432	ncRNA_intronic	ENSSSCG00000049766
1	29239995	29240262	267	DEL	AGGREGATED	0.01818	ncRNA_intronic	ENSSSCG00000049766
1	29273788	29273924	136	DEL	AGGREGATED	0.04242	ncRNA_intronic	ENSSSCG00000049766
1	29278671	29279105	434	DEL	AGGREGATED	0.09394	ncRNA_intronic	ENSSSCG00000049766
1	29280105	29280198	93	DEL	AGGREGATED	0.6167	ncRNA_intronic	ENSSSCG00000049766
1	29286557	29489817	203260	DEL	AGGREGATED	0.01212	ncRNA_exonic	ENSSSCG00000019571,ENSSSCG00000049766,ENSSSCG00000049873,ENSSSCG00000051035,ENSSSCG00000055050,ENSSSCG00000062659
1	29290011	29291197	1186	DEL	AGGREGATED	0.006061	ncRNA_intronic	ENSSSCG00000049766
1	29321868	29322135	267	DEL	AGGREGATED	0.01061	ncRNA_intronic	ENSSSCG00000049766
1	29337930	29338201	271	DEL	AGGREGATED	0.2258	intergenic	ENSSSCG00000049766(dist=7623),ENSSSCG00000019571(dist=26298)
1	29348499	29348638	139	DEL	AGGREGATED	0.1136	intergenic	ENSSSCG00000049766(dist=18192),ENSSSCG00000019571(dist=15856)
1	29355475	29355747	272	DEL	AGGREGATED	0.07727	intergenic	ENSSSCG00000049766(dist=25168),ENSSSCG00000019571(dist=8752)
1	29386577	29387305	728	DEL	AGGREGATED	0.2439	ncRNA_exonic	ENSSSCG00000055050
1	29433836	29464632	30796	DEL	AGGREGATED	0.6067	intergenic	ENSSSCG00000051035(dist=14595),ENSSSCG00000044647(dist=129540)
1	29433853	29434126	273	DEL	AGGREGATED	1	intergenic	ENSSSCG00000051035(dist=14612),ENSSSCG00000044647(dist=160045)
1	29499039	29499124	85	DEL	AGGREGATED	0.09545	intergenic	ENSSSCG00000051035(dist=79798),ENSSSCG00000044647(dist=95047)
1	29508361	29508637	276	DEL	AGGREGATED	0.704	intergenic	ENSSSCG00000051035(dist=89120),ENSSSCG00000044647(dist=85535)
1	29510667	29510791	124	DEL	AGGREGATED	1	intergenic	ENSSSCG00000051035(dist=91426),ENSSSCG00000044647(dist=83340)
1	29515179	29515306	127	DEL	AGGREGATED	0.7197	intergenic	ENSSSCG00000051035(dist=95938),ENSSSCG00000044647(dist=78859)
1	29522236	29522845	609	DEL	AGGREGATED	0.02576	intergenic	ENSSSCG00000051035(dist=102995),ENSSSCG00000044647(dist=71327)
1	29526383	29527137	754	DEL	AGGREGATED	0.3636	intergenic	ENSSSCG00000051035(dist=107142),ENSSSCG00000044647(dist=67035)
1	29528932	29529590	658	DEL	AGGREGATED	0.02273	intergenic	ENSSSCG00000051035(dist=109691),ENSSSCG00000044647(dist=64576)
1	29551818	29552116	298	DEL	AGGREGATED	0.3389	intergenic	ENSSSCG00000051035(dist=132577),ENSSSCG00000044647(dist=42056)
1	29561803	29561876	73	DEL	AGGREGATED	0.1773	intergenic	ENSSSCG00000051035(dist=142562),ENSSSCG00000044647(dist=32296)
1	29584091	29584888	797	DEL	AGGREGATED	0.1672	intergenic	ENSSSCG00000051035(dist=164850),ENSSSCG00000044647(dist=9284)
1	29585289	29585377	88	DEL	AGGREGATED	0.4134	intergenic	ENSSSCG00000051035(dist=166048),ENSSSCG00000044647(dist=8794)
1	29594611	29594929	318	DEL	AGGREGATED	0.5485	ncRNA_exonic	ENSSSCG00000044647
1	29615272	29615345	73	DEL	AGGREGATED	0.09091	intergenic	ENSSSCG00000044647(dist=15717),ENSSSCG00000021443(dist=129769)
1	29615388	29616295	907	DEL	AGGREGATED	0.00303	intergenic	ENSSSCG00000044647(dist=15833),ENSSSCG00000021443(dist=128819)
1	29630928	29630989	61	DEL	AGGREGATED	0.3985	intergenic	ENSSSCG00000044647(dist=31373),ENSSSCG00000021443(dist=114108)
1	29635860	29635966	106	DEL	AGGREGATED	0.06061	intergenic	ENSSSCG00000044647(dist=36305),ENSSSCG00000021443(dist=109148)
1	29645336	29645454	118	DEL	AGGREGATED	0.647	intergenic	ENSSSCG00000044647(dist=45781),ENSSSCG00000021443(dist=99660)
1	29654979	29655272	293	DEL	AGGREGATED	0.5121	intergenic	ENSSSCG00000044647(dist=55424),ENSSSCG00000021443(dist=89842)
1	29660305	29660787	482	DEL	AGGREGATED	0.247	intergenic	ENSSSCG00000044647(dist=60750),ENSSSCG00000021443(dist=84327)
1	29675866	29676376	510	DEL	AGGREGATED	0.1621	intergenic	ENSSSCG00000044647(dist=76311),ENSSSCG00000021443(dist=68738)
1	29700230	29700542	312	DEL	AGGREGATED	0.3818	intergenic	ENSSSCG00000044647(dist=100675),ENSSSCG00000021443(dist=44572)
1	29715232	29715591	359	DEL	AGGREGATED	0.4667	intergenic	ENSSSCG00000044647(dist=115677),ENSSSCG00000021443(dist=29523)
1	29732664	29734147	1483	DEL	AGGREGATED	0.1394	intergenic	ENSSSCG00000044647(dist=133109),ENSSSCG00000021443(dist=10967)
1	29739911	29740087	176	DEL	AGGREGATED	0.9985	intergenic	ENSSSCG00000044647(dist=140356),ENSSSCG00000021443(dist=5027)
1	29763879	29764385	506	DEL	AGGREGATED	0.3892	intergenic	ENSSSCG00000021443(dist=10277),ENSSSCG00000004172(dist=71671)
1	29763898	29765429	1531	DEL	AGGREGATED	0.3491	intergenic	ENSSSCG00000021443(dist=10296),ENSSSCG00000004172(dist=70627)
1	29770651	29770877	226	DEL	AGGREGATED	1	intergenic	ENSSSCG00000021443(dist=17049),ENSSSCG00000004172(dist=65151)
1	29777068	29777587	519	DEL	AGGREGATED	0.197	intergenic	ENSSSCG00000021443(dist=23466),ENSSSCG00000004172(dist=58469)
1	29782748	29782799	51	DEL	AGGREGATED	0.6784	intergenic	ENSSSCG00000021443(dist=29146),ENSSSCG00000004172(dist=53257)
1	29785619	29786893	1274	DEL	AGGREGATED	0.04587	intergenic	ENSSSCG00000021443(dist=32017),ENSSSCG00000004172(dist=49163)
1	29788390	29788669	279	DEL	AGGREGATED	0.3106	intergenic	ENSSSCG00000021443(dist=34788),ENSSSCG00000004172(dist=47387)
1	29788507	29789495	988	DEL	AGGREGATED	0.4152	intergenic	ENSSSCG00000021443(dist=34905),ENSSSCG00000004172(dist=46561)
1	29796118	29796406	288	DEL	AGGREGATED	0.8	intergenic	ENSSSCG00000021443(dist=42516),ENSSSCG00000004172(dist=39650)
1	29823160	29823239	79	DEL	AGGREGATED	0.01212	intergenic	ENSSSCG00000021443(dist=69558),ENSSSCG00000004172(dist=12810)
1	29866378	29866810	432	DEL	AGGREGATED	0.07879	intronic	ENSSSCG00000004172
1	29878614	29878752	138	DEL	AGGREGATED	0.1727	intronic	ENSSSCG00000004172
1	29881995	29882401	406	DEL	AGGREGATED	0.004545	intronic	ENSSSCG00000004172
1	29884887	29884940	53	DEL	AGGREGATED	0.682	intronic	ENSSSCG00000004172
1	29891702	29892245	543	DEL	AGGREGATED	0.1379	intronic	ENSSSCG00000004172
1	29919602	29919885	283	DEL	AGGREGATED	0.1606	intronic	ENSSSCG00000022387
1	29922198	29923362	1164	DEL	AGGREGATED	0.1682	intronic	ENSSSCG00000022387
1	29952347	29954248	1901	DEL	AGGREGATED	0.1045	intergenic	ENSSSCG00000022387(dist=15667),ENSSSCG00000062201(dist=15078)
1	29987609	29987688	79	DEL	AGGREGATED	0.7239	intergenic	ENSSSCG00000033258(dist=9354),ENSSSCG00000057397(dist=3654)
1	29992972	29993594	622	DEL	AGGREGATED	0.3182	ncRNA_exonic	ENSSSCG00000057397
1	30023659	30023979	320	DEL	AGGREGATED	0.1565	intergenic	ENSSSCG00000057397(dist=27166),ENSSSCG00000046186(dist=2071)
1	30059808	30060177	369	DEL	AGGREGATED	0.4803	intergenic	ENSSSCG00000046186(dist=28572),ENSSSCG00000052291(dist=116732)
1	30079403	30079453	50	DEL	AGGREGATED	0.6182	intergenic	ENSSSCG00000046186(dist=48167),ENSSSCG00000052291(dist=97456)
1	30106090	30106168	78	DEL	AGGREGATED	0.5621	intergenic	ENSSSCG00000046186(dist=74854),ENSSSCG00000052291(dist=70741)
1	30107234	30107554	320	DEL	AGGREGATED	0.5394	intergenic	ENSSSCG00000046186(dist=75998),ENSSSCG00000052291(dist=69355)
1	30108233	30108569	336	DEL	AGGREGATED	0.3939	intergenic	ENSSSCG00000046186(dist=76997),ENSSSCG00000052291(dist=68340)
1	30110511	30111090	579	DEL	AGGREGATED	0.2924	intergenic	ENSSSCG00000046186(dist=79275),ENSSSCG00000052291(dist=65819)
1	30127385	30127512	127	DEL	AGGREGATED	0.09242	intergenic	ENSSSCG00000046186(dist=96149),ENSSSCG00000052291(dist=49389)
1	30159748	30160546	798	DEL	AGGREGATED	0.02121	intergenic	ENSSSCG00000046186(dist=128512),ENSSSCG00000052291(dist=16363)
1	30164519	30165006	487	DEL	AGGREGATED	0.1076	intergenic	ENSSSCG00000046186(dist=133283),ENSSSCG00000052291(dist=11903)
1	30191285	30191601	316	DEL	AGGREGATED	0.3875	intergenic	ENSSSCG00000052291(dist=9793),ENSSSCG00000034139(dist=70316)
1	30197455	30197739	284	DEL	AGGREGATED	0.3258	intergenic	ENSSSCG00000052291(dist=15963),ENSSSCG00000034139(dist=64175)
1	30209741	30212579	2838	DEL	AGGREGATED	0.1015	intergenic	ENSSSCG00000052291(dist=28249),ENSSSCG00000034139(dist=49338)
1	30215096	30217090	1994	DEL	AGGREGATED	0.01364	intergenic	ENSSSCG00000052291(dist=33604),ENSSSCG00000034139(dist=44827)
1	30284111	30284391	280	DEL	AGGREGATED	1	intronic	ENSSSCG00000034139
1	30316935	30317183	248	DEL	AGGREGATED	0.4088	intronic	ENSSSCG00000034139
1	30320156	30322476	2320	DEL	AGGREGATED	0.0197	exonic	ENSSSCG00000034139
1	30334772	30334884	112	DEL	AGGREGATED	0.3818	intronic	ENSSSCG00000034139
1	30361368	30361674	306	DEL	AGGREGATED	0.5924	intronic	ENSSSCG00000034139
1	30428367	30430593	2226	DEL	AGGREGATED	0.004559	intronic	ENSSSCG00000034139
1	30431287	30431564	277	DEL	AGGREGATED	0.353	intronic	ENSSSCG00000034139
1	30441090	30441380	290	DEL	AGGREGATED	0.3261	intronic	ENSSSCG00000034139
1	30442098	30442404	306	DEL	AGGREGATED	0.4015	intronic	ENSSSCG00000034139
1	30483458	30483538	80	DEL	AGGREGATED	0.6459	intronic	ENSSSCG00000034139
1	30507301	30507577	276	DEL	AGGREGATED	0.9621	intronic	ENSSSCG00000034139
1	30540517	30540567	50	DEL	AGGREGATED	0.03939	intergenic	ENSSSCG00000034139(dist=6913),ENSSSCG00000060884(dist=371369)
1	30617544	30617597	53	DEL	AGGREGATED	0.02424	intergenic	ENSSSCG00000034139(dist=83940),ENSSSCG00000060884(dist=294339)
1	30657137	30657759	622	DEL	AGGREGATED	0.2591	intergenic	ENSSSCG00000034139(dist=123533),ENSSSCG00000060884(dist=254177)
1	30673300	30673459	159	DEL	AGGREGATED	0.4833	intergenic	ENSSSCG00000034139(dist=139696),ENSSSCG00000060884(dist=238477)
1	30742952	30743245	293	DEL	AGGREGATED	0.2591	intergenic	ENSSSCG00000034139(dist=209348),ENSSSCG00000060884(dist=168691)
1	30746391	30746612	221	DEL	AGGREGATED	0.5123	intergenic	ENSSSCG00000034139(dist=212787),ENSSSCG00000060884(dist=165324)
1	30855197	30855398	201	DEL	AGGREGATED	1	intergenic	ENSSSCG00000034139(dist=321593),ENSSSCG00000060884(dist=56538)
1	30889570	30889637	67	DEL	AGGREGATED	0.3206	intergenic	ENSSSCG00000034139(dist=355966),ENSSSCG00000060884(dist=22299)
1	30902776	30902844	68	DEL	AGGREGATED	0.06212	intergenic	ENSSSCG00000034139(dist=369172),ENSSSCG00000060884(dist=9092)
1	30918890	30919725	835	DEL	AGGREGATED	0.001515	upstream;downstream	ENSSSCG00000060884(dist=1654);ENSSSCG00000004177,ENSSSCG00000018450,ENSSSCG00000018972(dist=1083)
1	30960829	30961138	309	DEL	AGGREGATED	0.397	upstream	ENSSSCG00000004179(dist=445)
1	30964166	30964454	288	DEL	AGGREGATED	0.06667	intronic	ENSSSCG00000004179
1	30971712	30971764	52	DEL	AGGREGATED	0.3359	downstream	ENSSSCG00000004179(dist=1168)
1	30980586	30980653	67	DEL	AGGREGATED	0.2197	upstream	ENSSSCG00000004180(dist=940)
1	30995679	30995736	57	DEL	AGGREGATED	0.07576	intergenic	ENSSSCG00000004180(dist=2421),ENSSSCG00000004181(dist=4519)
1	31000041	31002215	2174	DEL	AGGREGATED	0.001515	UTR5	ENSSSCG00000004181(ENSSSCT00000004620:c.-3103_-2853delins0)
1	31018904	31019543	639	DEL	AGGREGATED	0.04848	intronic	ENSSSCG00000004181
1	31032518	31033112	594	DEL	AGGREGATED	0.09726	intergenic	ENSSSCG00000004181(dist=8013),ENSSSCG00000035807(dist=15423)
1	31041326	31042909	1583	DEL	AGGREGATED	0.08636	intergenic	ENSSSCG00000004181(dist=16821),ENSSSCG00000035807(dist=5626)
1	31047589	31047904	315	DEL	AGGREGATED	0.5015	upstream	ENSSSCG00000035807(dist=631)
1	31060584	31060865	281	DEL	AGGREGATED	1	intergenic	ENSSSCG00000035807(dist=11033),ENSSSCG00000004183(dist=12789)
1	31071800	31072259	459	DEL	AGGREGATED	0.09545	upstream	ENSSSCG00000004183(dist=1395)
1	31099423	31100888	1465	DEL	AGGREGATED	0.3348	intergenic	ENSSSCG00000004184(dist=2303),ENSSSCG00000004185(dist=3254)
1	31109330	31109396	66	DEL	AGGREGATED	0.08788	intergenic	ENSSSCG00000004185(dist=4177),ENSSSCG00000037590(dist=5646)
1	31120478	31120637	159	DEL	AGGREGATED	0.8939	intergenic	ENSSSCG00000037590(dist=3915),ENSSSCG00000040065(dist=3463)
1	31137743	31141608	3865	DEL	AGGREGATED	0.01667	exonic	ENSSSCG00000004187
1	31145711	31145919	208	DEL	AGGREGATED	0.1394	intergenic	ENSSSCG00000004187(dist=4229),ENSSSCG00000004186(dist=3867)
1	31188243	31189115	872	DEL	AGGREGATED	0.02134	intronic	ENSSSCG00000004190
1	31278844	31279143	299	DEL	AGGREGATED	0.9682	intergenic	ENSSSCG00000018825(dist=3689),ENSSSCG00000004191(dist=3363)
1	31313603	31313862	259	DEL	AGGREGATED	0.06061	intronic	ENSSSCG00000004191
1	31319042	31319319	277	DEL	AGGREGATED	0.9985	intronic	ENSSSCG00000004191
1	31324374	31324681	307	DEL	AGGREGATED	0.4497	intronic	ENSSSCG00000004191
1	31380684	31380964	280	DEL	AGGREGATED	0.1463	intergenic	ENSSSCG00000004191(dist=12905),ENSSSCG00000056433(dist=27990)
1	31386249	31386353	104	DEL	AGGREGATED	0.3212	intergenic	ENSSSCG00000004191(dist=18470),ENSSSCG00000056433(dist=22674)
1	31395707	31396569	862	DEL	AGGREGATED	0.2742	intergenic	ENSSSCG00000004191(dist=27928),ENSSSCG00000056433(dist=12458)
1	31399360	31399653	293	DEL	AGGREGATED	0.6833	intergenic	ENSSSCG00000004191(dist=31581),ENSSSCG00000056433(dist=9374)
1	31465343	31465520	177	DEL	AGGREGATED	0.5182	intergenic	ENSSSCG00000057631(dist=28189),ENSSSCG00000054094(dist=52401)
1	31508045	31508166	121	DEL	AGGREGATED	0.0303	intergenic	ENSSSCG00000057631(dist=70891),ENSSSCG00000054094(dist=9781)
1	31513216	31513299	83	DEL	AGGREGATED	0.8212	intergenic	ENSSSCG00000057631(dist=76062),ENSSSCG00000054094(dist=4648)
1	31525876	31526900	1024	DEL	AGGREGATED	0.4485	upstream	ENSSSCG00000052935(dist=1303)
1	31572045	31572142	97	DEL	AGGREGATED	0.4091	intergenic	ENSSSCG00000052935(dist=37535),ENSSSCG00000052386(dist=5487)
1	31601074	31602309	1235	DEL	AGGREGATED	0.05303	intergenic	ENSSSCG00000062236(dist=12235),ENSSSCG00000004192(dist=72085)
1	31639634	31639696	62	DEL	AGGREGATED	0.0697	intergenic	ENSSSCG00000062236(dist=50795),ENSSSCG00000004192(dist=34698)
1	31649426	31649752	326	DEL	AGGREGATED	0.2712	intergenic	ENSSSCG00000062236(dist=60587),ENSSSCG00000004192(dist=24642)
1	31694647	31694919	272	DEL	AGGREGATED	0.3561	intergenic	ENSSSCG00000004192(dist=16956),ENSSSCG00000004193(dist=27801)
1	31707688	31708182	494	DEL	AGGREGATED	0.1061	intergenic	ENSSSCG00000004192(dist=29997),ENSSSCG00000004193(dist=14539)
1	31736315	31736654	339	DEL	AGGREGATED	0.7106	intronic	ENSSSCG00000004193
1	31761389	31761528	139	DEL	AGGREGATED	0.02121	intronic	ENSSSCG00000004193
1	31771046	31771614	568	DEL	AGGREGATED	0.1924	intronic	ENSSSCG00000004193
1	31771494	31771569	75	DEL	AGGREGATED	0.2515	intronic	ENSSSCG00000004193
1	31803810	31804118	308	DEL	AGGREGATED	0.4364	intergenic	ENSSSCG00000004193(dist=7215),ENSSSCG00000054811(dist=6398)
1	31812039	31812547	508	DEL	AGGREGATED	0.05758	ncRNA_exonic	ENSSSCG00000054811
1	31833322	31833395	73	DEL	AGGREGATED	0.0303	intergenic	ENSSSCG00000054811(dist=17377),ENSSSCG00000053164(dist=12335)
1	31837195	31840008	2813	DEL	AGGREGATED	0.1242	intergenic	ENSSSCG00000054811(dist=21250),ENSSSCG00000053164(dist=5722)
1	31838222	31838518	296	DEL	AGGREGATED	0.386	intergenic	ENSSSCG00000054811(dist=22277),ENSSSCG00000053164(dist=7212)
1	31869129	31869226	97	DEL	AGGREGATED	0.06061	intronic	ENSSSCG00000025992
1	31912768	31913053	285	DEL	AGGREGATED	0.1591	intronic	ENSSSCG00000025992
1	31946698	31946973	275	DEL	AGGREGATED	0.1515	intronic	ENSSSCG00000025992
1	31984334	31984401	67	DEL	AGGREGATED	0.04848	intronic	ENSSSCG00000004196
1	31997258	31997326	68	DEL	AGGREGATED	0.1515	intronic	ENSSSCG00000004196
1	32003329	32003507	178	DEL	AGGREGATED	0.03636	downstream	ENSSSCG00000004196(dist=1748)
1	32008673	32008957	284	DEL	AGGREGATED	0.2576	intronic	ENSSSCG00000004195
1	32065674	32065725	51	DEL	AGGREGATED	0.6814	intergenic	ENSSSCG00000043973(dist=14298),ENSSSCG00000062940(dist=100224)
1	32079641	32079713	72	DEL	AGGREGATED	0.3348	intergenic	ENSSSCG00000043973(dist=28265),ENSSSCG00000062940(dist=86236)
1	32082545	32082596	51	DEL	AGGREGATED	0.0303	intergenic	ENSSSCG00000043973(dist=31169),ENSSSCG00000062940(dist=83353)
1	32103725	32104004	279	DEL	AGGREGATED	0.2621	intergenic	ENSSSCG00000043973(dist=52349),ENSSSCG00000062940(dist=61945)
1	32152108	32152415	307	DEL	AGGREGATED	0.8591	intergenic	ENSSSCG00000043973(dist=100732),ENSSSCG00000062940(dist=13534)
1	32156486	32156657	171	DEL	AGGREGATED	0.8663	intergenic	ENSSSCG00000043973(dist=105110),ENSSSCG00000062940(dist=9291)
1	32183516	32183667	151	DEL	AGGREGATED	0.103	intergenic	ENSSSCG00000062940(dist=13543),ENSSSCG00000036790(dist=37399)
1	32188640	32188695	55	DEL	AGGREGATED	0.05303	intergenic	ENSSSCG00000062940(dist=18667),ENSSSCG00000036790(dist=32371)
1	32190228	32190318	90	DEL	AGGREGATED	0.01061	intergenic	ENSSSCG00000062940(dist=20255),ENSSSCG00000036790(dist=30748)
1	32195451	32195733	282	DEL	AGGREGATED	0.4576	intergenic	ENSSSCG00000062940(dist=25478),ENSSSCG00000036790(dist=25333)
1	32229539	32230851	1312	DEL	AGGREGATED	0.03485	intronic	ENSSSCG00000036790
1	32247889	32248486	597	DEL	AGGREGATED	0.5745	intronic	ENSSSCG00000036790
1	32256128	32256435	307	DEL	AGGREGATED	0.4409	intronic	ENSSSCG00000036790
1	32267863	32268009	146	DEL	AGGREGATED	0.6864	intronic	ENSSSCG00000036790
1	32288077	32288186	109	DEL	AGGREGATED	0.1	intronic	ENSSSCG00000036790
1	32298725	32299010	285	DEL	AGGREGATED	0.6353	intronic	ENSSSCG00000036790
1	32344326	32347770	3444	DEL	AGGREGATED	0.001515	intronic	ENSSSCG00000036790
1	32360303	32360356	53	DEL	AGGREGATED	0.5833	intronic	ENSSSCG00000036790
1	32407442	32407720	278	DEL	AGGREGATED	1	intergenic	ENSSSCG00000036790(dist=45293),ENSSSCG00000004199(dist=10491)
1	32426306	32427936	1630	DEL	AGGREGATED	0.05455	intronic	ENSSSCG00000004199
1	32438510	32439178	668	DEL	AGGREGATED	0.08333	intronic	ENSSSCG00000004199
1	32451088	32451384	296	DEL	AGGREGATED	0.4772	intronic	ENSSSCG00000004199
1	32453489	32453608	119	DEL	AGGREGATED	0.0803	intronic	ENSSSCG00000004199
1	32457875	32458182	307	DEL	AGGREGATED	0.4362	intronic	ENSSSCG00000004199
1	32460430	32460562	132	DEL	AGGREGATED	0.2152	intronic	ENSSSCG00000004199
1	32489576	32489873	297	DEL	AGGREGATED	0.3167	intronic	ENSSSCG00000004199
1	32533103	32533396	293	DEL	AGGREGATED	0.3811	intronic	ENSSSCG00000004199
1	32553437	32553727	290	DEL	AGGREGATED	0.7758	intronic	ENSSSCG00000004199
1	32558865	32559172	307	DEL	AGGREGATED	0.553	intronic	ENSSSCG00000004199
1	32586973	32587029	56	DEL	AGGREGATED	0.7045	intronic	ENSSSCG00000004199
1	32605890	32606183	293	DEL	AGGREGATED	0.05606	intronic	ENSSSCG00000004199
1	32631408	32631479	71	DEL	AGGREGATED	0.2788	downstream	ENSSSCG00000004199(dist=770)
1	32633194	32633509	315	DEL	AGGREGATED	0.453	intergenic	ENSSSCG00000004199(dist=2556),ENSSSCG00000033538(dist=2235)
1	32676715	32676993	278	DEL	AGGREGATED	0.5631	intergenic	ENSSSCG00000033538(dist=31622),ENSSSCG00000004201(dist=284761)
1	32683926	32684110	184	DEL	AGGREGATED	0.1394	intergenic	ENSSSCG00000033538(dist=38833),ENSSSCG00000004201(dist=277638)
1	32685103	32688916	3813	DEL	AGGREGATED	0.009091	intergenic	ENSSSCG00000033538(dist=40010),ENSSSCG00000004201(dist=272838)
1	32696490	32696800	310	DEL	AGGREGATED	0.5955	intergenic	ENSSSCG00000033538(dist=51397),ENSSSCG00000004201(dist=264951)
1	32703044	32703167	123	DEL	AGGREGATED	0.04394	intergenic	ENSSSCG00000033538(dist=57951),ENSSSCG00000004201(dist=258587)
1	32707985	32715628	7643	DEL	AGGREGATED	0.009091	intergenic	ENSSSCG00000033538(dist=62892),ENSSSCG00000004201(dist=246126)
1	32714148	32714517	369	DEL	AGGREGATED	0.03788	intergenic	ENSSSCG00000033538(dist=69055),ENSSSCG00000004201(dist=247237)
1	32714503	32714788	285	DEL	AGGREGATED	0.2439	intergenic	ENSSSCG00000033538(dist=69410),ENSSSCG00000004201(dist=246966)
1	32738322	32738606	284	DEL	AGGREGATED	0.503	intergenic	ENSSSCG00000033538(dist=93229),ENSSSCG00000004201(dist=223148)
1	32746836	32747376	540	DEL	AGGREGATED	0.103	intergenic	ENSSSCG00000033538(dist=101743),ENSSSCG00000004201(dist=214372)
1	32750568	32750647	79	DEL	AGGREGATED	0.1353	intergenic	ENSSSCG00000033538(dist=105475),ENSSSCG00000004201(dist=211106)
1	32762895	32763172	277	DEL	AGGREGATED	1	intergenic	ENSSSCG00000033538(dist=117802),ENSSSCG00000004201(dist=198582)
1	32767927	32770329	2402	DEL	AGGREGATED	0.004545	intergenic	ENSSSCG00000033538(dist=122834),ENSSSCG00000004201(dist=191425)
1	32828106	32829002	896	DEL	AGGREGATED	0.09242	intergenic	ENSSSCG00000033538(dist=183013),ENSSSCG00000004201(dist=132739)
1	32831097	32831411	314	DEL	AGGREGATED	0.2903	intergenic	ENSSSCG00000033538(dist=186004),ENSSSCG00000004201(dist=130343)
1	32831737	32831807	70	DEL	AGGREGATED	0.6497	intergenic	ENSSSCG00000033538(dist=186644),ENSSSCG00000004201(dist=129946)
1	32890303	32890472	169	DEL	AGGREGATED	0.007576	intergenic	ENSSSCG00000033538(dist=245210),ENSSSCG00000004201(dist=71277)
1	32905273	32906930	1657	DEL	AGGREGATED	0.1307	intergenic	ENSSSCG00000033538(dist=260180),ENSSSCG00000004201(dist=54824)
1	32930460	32930980	520	DEL	AGGREGATED	0.02727	intergenic	ENSSSCG00000033538(dist=285367),ENSSSCG00000004201(dist=30774)
1	32975767	32975982	215	DEL	AGGREGATED	0.1879	intronic	ENSSSCG00000004201
1	32988998	32990193	1195	DEL	AGGREGATED	0.08333	intronic	ENSSSCG00000004201
1	33023397	33023764	367	DEL	AGGREGATED	0.0697	intronic	ENSSSCG00000004201
1	33094334	33094644	310	DEL	AGGREGATED	0.6652	intergenic	ENSSSCG00000004201(dist=61315),ENSSSCG00000004202(dist=51879)
1	33104063	33104355	292	DEL	AGGREGATED	0.2636	intergenic	ENSSSCG00000004201(dist=71044),ENSSSCG00000004202(dist=42176)
1	33121962	33122168	206	DEL	AGGREGATED	0.03182	intergenic	ENSSSCG00000004201(dist=88943),ENSSSCG00000004202(dist=24358)
1	33122897	33123202	305	DEL	AGGREGATED	0.2264	intergenic	ENSSSCG00000004201(dist=89878),ENSSSCG00000004202(dist=23328)
1	33124140	33124432	292	DEL	AGGREGATED	0.5334	intergenic	ENSSSCG00000004201(dist=91121),ENSSSCG00000004202(dist=22099)
1	33126209	33129241	3032	DEL	AGGREGATED	0.02121	intergenic	ENSSSCG00000004201(dist=93190),ENSSSCG00000004202(dist=17290)
1	33127913	33128218	305	DEL	AGGREGATED	0.3095	intergenic	ENSSSCG00000004201(dist=94894),ENSSSCG00000004202(dist=18312)
1	33135394	33137413	2019	DEL	AGGREGATED	0.004545	intergenic	ENSSSCG00000004201(dist=102375),ENSSSCG00000004202(dist=9118)
1	33142069	33142136	67	DEL	AGGREGATED	0.4514	intergenic	ENSSSCG00000004201(dist=109050),ENSSSCG00000004202(dist=4395)
1	33153875	33154071	196	DEL	AGGREGATED	0.3621	intronic	ENSSSCG00000004202
1	33155078	33155168	90	DEL	AGGREGATED	0.04545	intronic	ENSSSCG00000004202
1	33158351	33158632	281	DEL	AGGREGATED	0.4985	intronic	ENSSSCG00000004202
1	33158902	33159177	275	DEL	AGGREGATED	0.1258	intronic	ENSSSCG00000004202
1	33169514	33169809	295	DEL	AGGREGATED	0.4091	intronic	ENSSSCG00000004202
1	33201585	33201639	54	DEL	AGGREGATED	0.6061	intronic	ENSSSCG00000004203
1	33221021	33221349	328	DEL	AGGREGATED	0.447	intronic	ENSSSCG00000004203
1	33266976	33267279	303	DEL	AGGREGATED	0.3242	intronic	ENSSSCG00000004203
1	33321976	33322039	63	DEL	AGGREGATED	0.007576	ncRNA_exonic	ENSSSCG00000054947
1	33326860	33327563	703	DEL	AGGREGATED	0.3545	ncRNA_exonic	ENSSSCG00000054947
1	33329343	33329608	265	DEL	AGGREGATED	0.5894	downstream	ENSSSCG00000054947(dist=1563)
1	33343138	33343437	299	DEL	AGGREGATED	0.6288	intergenic	ENSSSCG00000054947(dist=15358),ENSSSCG00000004204(dist=126912)
1	33359044	33359330	286	DEL	AGGREGATED	0.8152	intergenic	ENSSSCG00000054947(dist=31264),ENSSSCG00000004204(dist=111019)
1	33389013	33389327	314	DEL	AGGREGATED	0.6136	intergenic	ENSSSCG00000054947(dist=61233),ENSSSCG00000004204(dist=81022)
1	33411349	33411751	402	DEL	AGGREGATED	0.02424	intergenic	ENSSSCG00000054947(dist=83569),ENSSSCG00000004204(dist=58578)
1	33412026	33412312	286	DEL	AGGREGATED	0.2121	intergenic	ENSSSCG00000054947(dist=84246),ENSSSCG00000004204(dist=58037)
1	33413399	33413540	141	DEL	AGGREGATED	0.06818	intergenic	ENSSSCG00000054947(dist=85619),ENSSSCG00000004204(dist=56809)
1	33458518	33459117	599	DEL	AGGREGATED	0.05758	intergenic	ENSSSCG00000054947(dist=130738),ENSSSCG00000004204(dist=11232)
1	33458918	33459901	983	DEL	AGGREGATED	0.01061	intergenic	ENSSSCG00000054947(dist=131138),ENSSSCG00000004204(dist=10448)
1	33476152	33476416	264	DEL	AGGREGATED	0.4468	intronic	ENSSSCG00000004204
1	33487245	33487564	319	DEL	AGGREGATED	0.653	intronic	ENSSSCG00000004204
1	33500953	33501592	639	DEL	AGGREGATED	0.1152	intergenic	ENSSSCG00000004204(dist=10548),ENSSSCG00000004205(dist=26142)
1	33539540	33539974	434	DEL	AGGREGATED	0.2015	intronic	ENSSSCG00000004205
1	33551569	33551644	75	DEL	AGGREGATED	0.04545	intronic	ENSSSCG00000004205
1	33559373	33559604	231	DEL	AGGREGATED	0.006061	intronic	ENSSSCG00000004205
1	33562347	33563729	1382	DEL	AGGREGATED	0.02879	intronic	ENSSSCG00000004205
1	33600399	33600480	81	DEL	AGGREGATED	0.1379	intronic	ENSSSCG00000004205
1	33608892	33609296	404	DEL	AGGREGATED	0.006061	intronic	ENSSSCG00000004205
1	33637022	33637309	287	DEL	AGGREGATED	0.3526	intronic	ENSSSCG00000004205
1	33648215	33648504	289	DEL	AGGREGATED	0.5136	intronic	ENSSSCG00000004205
1	33658800	33659106	306	DEL	AGGREGATED	0.1045	intronic	ENSSSCG00000004205
1	33669904	33670049	145	DEL	AGGREGATED	0.02736	intronic	ENSSSCG00000004205
1	33699571	33700546	975	DEL	AGGREGATED	0.1561	intronic	ENSSSCG00000004205
1	33721014	33721297	283	DEL	AGGREGATED	0.197	intergenic	ENSSSCG00000004205(dist=3048),ENSSSCG00000058558(dist=15813)
1	33750470	33750548	78	DEL	AGGREGATED	0.02121	intergenic	ENSSSCG00000058558(dist=9691),ENSSSCG00000004207(dist=16195)
1	33751126	33751202	76	DEL	AGGREGATED	0.1303	intergenic	ENSSSCG00000058558(dist=10347),ENSSSCG00000004207(dist=15545)
1	33753128	33753413	285	DEL	AGGREGATED	0.01515	intergenic	ENSSSCG00000058558(dist=12349),ENSSSCG00000004207(dist=13334)
1	33754677	33754832	155	DEL	AGGREGATED	0.02424	intergenic	ENSSSCG00000058558(dist=13898),ENSSSCG00000004207(dist=11915)
1	33764835	33764898	63	DEL	AGGREGATED	0.1167	downstream	ENSSSCG00000004207(dist=1849)
1	33792541	33792620	79	DEL	AGGREGATED	0.02576	intronic	ENSSSCG00000004207
1	33807026	33807112	86	DEL	AGGREGATED	0.6606	intronic	ENSSSCG00000004207
1	33809746	33809824	78	DEL	AGGREGATED	0.6296	intronic	ENSSSCG00000004207
1	33817595	33817654	59	DEL	AGGREGATED	0.147	intronic	ENSSSCG00000004207
1	33825294	33825560	266	DEL	AGGREGATED	0.2284	intronic	ENSSSCG00000004207
1	33842991	33843268	277	DEL	AGGREGATED	0.2173	intergenic	ENSSSCG00000004207(dist=8016),ENSSSCG00000033894(dist=23582)
1	33846158	33846271	113	DEL	AGGREGATED	0.9985	intergenic	ENSSSCG00000004207(dist=11183),ENSSSCG00000033894(dist=20576)
1	33853969	33854307	338	DEL	AGGREGATED	1	intergenic	ENSSSCG00000004207(dist=18994),ENSSSCG00000033894(dist=12541)
1	33857307	33857661	354	DEL	AGGREGATED	1	intergenic	ENSSSCG00000004207(dist=22332),ENSSSCG00000033894(dist=9188)
1	33864891	33867299	2408	DEL	AGGREGATED	0.006061	UTR3	ENSSSCG00000033894(ENSSSCT00000059566:c.*1001_*552delins0,ENSSSCT00000039085:c.*592_*552delins0)
1	33908551	33913017	4466	DEL	AGGREGATED	0.02576	intronic	ENSSSCG00000033894
1	33911814	33912521	707	DEL	AGGREGATED	0.1561	intronic	ENSSSCG00000033894
1	33919322	33919442	120	DEL	AGGREGATED	0.02121	intronic	ENSSSCG00000033894
1	33939039	33939836	797	DEL	AGGREGATED	0.001515	intronic	ENSSSCG00000033894
1	33971633	33971720	87	DEL	AGGREGATED	0.02121	intronic	ENSSSCG00000033894
1	34008714	34008931	217	DEL	AGGREGATED	0.4212	intronic	ENSSSCG00000033894
1	34010706	34010993	287	DEL	AGGREGATED	0.02273	intronic	ENSSSCG00000033894
1	34035248	34035314	66	DEL	AGGREGATED	0.01212	intronic	ENSSSCG00000033894
1	34058014	34058147	133	DEL	AGGREGATED	0.08663	intronic	ENSSSCG00000033894
1	34063400	34063454	54	DEL	AGGREGATED	0.05606	intronic	ENSSSCG00000033894
1	34066061	34066169	108	DEL	AGGREGATED	0.447	intronic	ENSSSCG00000033894
1	34116496	34118116	1620	DEL	AGGREGATED	0.3015	intronic	ENSSSCG00000033894
1	34175685	34175799	114	DEL	AGGREGATED	0.5061	intronic	ENSSSCG00000033894
1	34192272	34192364	92	DEL	AGGREGATED	0.1606	intronic	ENSSSCG00000033894
1	34283329	34283622	293	DEL	AGGREGATED	0.1337	intronic	ENSSSCG00000033894
1	34313730	34313810	80	DEL	AGGREGATED	0.9833	intronic	ENSSSCG00000033894
1	34345518	34345641	123	DEL	AGGREGATED	0.02121	intronic	ENSSSCG00000033894
1	34347711	34348521	810	DEL	AGGREGATED	0.08359	intronic	ENSSSCG00000033894
1	34404833	34405096	263	DEL	AGGREGATED	0.8258	intergenic	ENSSSCG00000049301(dist=28273),ENSSSCG00000048279(dist=35861)
1	34439493	34446092	6599	DEL	AGGREGATED	0.01667	ncRNA_exonic	ENSSSCG00000048279
1	34453630	34453700	70	DEL	AGGREGATED	0.01515	intergenic	ENSSSCG00000048279(dist=11426),ENSSSCG00000004209(dist=239655)
1	34463788	34463866	78	DEL	AGGREGATED	0.03385	intergenic	ENSSSCG00000048279(dist=21584),ENSSSCG00000004209(dist=229502)
1	34465601	34465895	294	DEL	AGGREGATED	0.1227	intergenic	ENSSSCG00000048279(dist=23397),ENSSSCG00000004209(dist=227473)
1	34466890	34467202	312	DEL	AGGREGATED	0.3242	intergenic	ENSSSCG00000048279(dist=24686),ENSSSCG00000004209(dist=226166)
1	34474642	34474898	256	DEL	AGGREGATED	0.09394	intergenic	ENSSSCG00000048279(dist=32438),ENSSSCG00000004209(dist=218470)
1	34478444	34485876	7432	DEL	AGGREGATED	0.007576	intergenic	ENSSSCG00000048279(dist=36240),ENSSSCG00000004209(dist=207492)
1	34480044	34487419	7375	DEL	AGGREGATED	0.1364	intergenic	ENSSSCG00000048279(dist=37840),ENSSSCG00000004209(dist=205949)
1	34541906	34542216	310	DEL	AGGREGATED	0.2758	intergenic	ENSSSCG00000048279(dist=99702),ENSSSCG00000004209(dist=151152)
1	34567840	34568162	322	DEL	AGGREGATED	0.9197	intergenic	ENSSSCG00000048279(dist=125636),ENSSSCG00000004209(dist=125206)
1	34569130	34569228	98	DEL	AGGREGATED	0.004545	intergenic	ENSSSCG00000048279(dist=126926),ENSSSCG00000004209(dist=124115)
1	34573426	34573748	322	DEL	AGGREGATED	0.4409	intergenic	ENSSSCG00000048279(dist=131222),ENSSSCG00000004209(dist=119620)
1	34581086	34581157	71	DEL	AGGREGATED	0.2106	intergenic	ENSSSCG00000048279(dist=138882),ENSSSCG00000004209(dist=112211)
1	34591359	34591926	567	DEL	AGGREGATED	0.5621	intergenic	ENSSSCG00000048279(dist=149155),ENSSSCG00000004209(dist=101441)
1	34598585	34598640	55	DEL	AGGREGATED	0.9167	intergenic	ENSSSCG00000048279(dist=156381),ENSSSCG00000004209(dist=94723)
1	34606295	34606733	438	DEL	AGGREGATED	0.04848	intergenic	ENSSSCG00000048279(dist=164091),ENSSSCG00000004209(dist=86614)
1	34623625	34624836	1211	DEL	AGGREGATED	0.009091	intergenic	ENSSSCG00000048279(dist=181421),ENSSSCG00000004209(dist=68532)
1	34627782	34629842	2060	DEL	AGGREGATED	0.09091	intergenic	ENSSSCG00000048279(dist=185578),ENSSSCG00000004209(dist=63526)
1	34665902	34666045	143	DEL	AGGREGATED	0.01667	intergenic	ENSSSCG00000048279(dist=223698),ENSSSCG00000004209(dist=27323)
1	34737300	34737586	286	DEL	AGGREGATED	0.1758	intronic	ENSSSCG00000004209
1	34737545	34737817	272	DEL	AGGREGATED	0.07492	intronic	ENSSSCG00000004209
1	34754409	34754700	291	DEL	AGGREGATED	0.2591	intronic	ENSSSCG00000004209
1	34758056	34758379	323	DEL	AGGREGATED	0.8606	intronic	ENSSSCG00000004209
1	34825296	34826001	705	DEL	AGGREGATED	0.004545	intronic	ENSSSCG00000004209
1	34834663	34834715	52	DEL	AGGREGATED	0.5828	intronic	ENSSSCG00000004209
1	34845147	34845418	271	DEL	AGGREGATED	0.9242	intronic	ENSSSCG00000004209
1	34878342	34878799	457	DEL	AGGREGATED	0.04394	intronic	ENSSSCG00000004209
1	34882802	34882866	64	DEL	AGGREGATED	0.007576	intronic	ENSSSCG00000004209
1	34887598	34887732	134	DEL	AGGREGATED	0.09697	intronic	ENSSSCG00000004209
1	34906762	34906918	156	DEL	AGGREGATED	0.02121	intronic	ENSSSCG00000004209
1	34913560	34913732	172	DEL	AGGREGATED	0.07273	intronic	ENSSSCG00000004209
1	34934189	34936249	2060	DEL	AGGREGATED	0.08636	intronic	ENSSSCG00000004209
1	34934289	34935311	1022	DEL	AGGREGATED	0.06515	intronic	ENSSSCG00000004209
1	34935173	34935269	96	DEL	AGGREGATED	0.2515	intronic	ENSSSCG00000004209
1	34953902	34953973	71	DEL	AGGREGATED	0.8459	intronic	ENSSSCG00000004209
1	34965833	34965923	90	DEL	AGGREGATED	0.8647	intronic	ENSSSCG00000004209
1	34983636	34983694	58	DEL	AGGREGATED	0.3792	intronic	ENSSSCG00000004209
1	34987554	34995602	8048	DEL	AGGREGATED	0.03939	intronic	ENSSSCG00000004209
1	35007744	35007801	57	DEL	AGGREGATED	0.6015	intronic	ENSSSCG00000004209
1	35036702	35036969	267	DEL	AGGREGATED	0.2758	intronic	ENSSSCG00000004209
1	35043685	35043809	124	DEL	AGGREGATED	0.4755	intronic	ENSSSCG00000004209
1	35056898	35057465	567	DEL	AGGREGATED	0.01515	intronic	ENSSSCG00000004209
1	35062014	35062466	452	DEL	AGGREGATED	0.01818	intronic	ENSSSCG00000004209
1	35063315	35063540	225	DEL	AGGREGATED	0.01667	intronic	ENSSSCG00000004209
1	35066165	35653150	586985	DEL	AGGREGATED	0.07121	exonic	ENSSSCG00000004209,ENSSSCG00000004212,ENSSSCG00000004213,ENSSSCG00000024392,ENSSSCG00000047303
1	35071843	35072033	190	DEL	AGGREGATED	0.1424	intronic	ENSSSCG00000004209
1	35100679	35100753	74	DEL	AGGREGATED	0.1303	intronic	ENSSSCG00000004209
1	35101501	35101585	84	DEL	AGGREGATED	0.08636	intronic	ENSSSCG00000004209
1	35105772	35105933	161	DEL	AGGREGATED	0.01061	intronic	ENSSSCG00000004209
1	35153167	35153357	190	DEL	AGGREGATED	0.1003	intronic	ENSSSCG00000004209
1	35185311	35185442	131	DEL	AGGREGATED	0.03333	intronic	ENSSSCG00000004209
1	35198723	35198919	196	DEL	AGGREGATED	0.1561	intronic	ENSSSCG00000004209
1	35199562	35201850	2288	DEL	AGGREGATED	0.01667	intronic	ENSSSCG00000004209
1	35201299	35201975	676	DEL	AGGREGATED	0.01515	intronic	ENSSSCG00000004209
1	35204910	35205093	183	DEL	AGGREGATED	0.01667	intronic	ENSSSCG00000004209
1	35274478	35275520	1042	DEL	AGGREGATED	0.1864	intergenic	ENSSSCG00000004209(dist=15779),ENSSSCG00000024392(dist=57945)
1	35288188	35289280	1092	DEL	AGGREGATED	0.007576	intergenic	ENSSSCG00000004209(dist=29489),ENSSSCG00000024392(dist=44185)
1	35297218	35297295	77	DEL	AGGREGATED	0.01667	intergenic	ENSSSCG00000004209(dist=38519),ENSSSCG00000024392(dist=36170)
1	35307170	35307442	272	DEL	AGGREGATED	0.1606	intergenic	ENSSSCG00000004209(dist=48471),ENSSSCG00000024392(dist=26023)
1	35342073	35342252	179	DEL	AGGREGATED	1	intronic	ENSSSCG00000024392
1	35361448	35361723	275	DEL	AGGREGATED	0.4545	intronic	ENSSSCG00000024392
1	35366842	35366915	73	DEL	AGGREGATED	0.6651	intronic	ENSSSCG00000024392
1	35377766	35377951	185	DEL	AGGREGATED	0.09394	intronic	ENSSSCG00000024392
1	35380952	35381400	448	DEL	AGGREGATED	0.1182	intronic	ENSSSCG00000024392
1	35384418	35384726	308	DEL	AGGREGATED	0.2727	intronic	ENSSSCG00000024392
1	35417795	35418053	258	DEL	AGGREGATED	0.5939	intronic	ENSSSCG00000024392
1	35434499	35435460	961	DEL	AGGREGATED	0.007576	intronic	ENSSSCG00000024392
1	35483667	35539525	55858	DEL	AGGREGATED	0.006061	exonic	ENSSSCG00000024392
1	35492348	35493051	703	DEL	AGGREGATED	0.2076	intronic	ENSSSCG00000024392
1	35495700	35495848	148	DEL	AGGREGATED	0.05909	intronic	ENSSSCG00000024392
1	35499210	35499992	782	DEL	AGGREGATED	0.04848	intronic	ENSSSCG00000024392
1	35557135	35559946	2811	DEL	AGGREGATED	0.00303	intergenic	ENSSSCG00000058264(dist=19516),ENSSSCG00000004212(dist=40528)
1	35579991	35580695	704	DEL	AGGREGATED	0.004545	intergenic	ENSSSCG00000058264(dist=42372),ENSSSCG00000004212(dist=19779)
1	35599419	35599470	51	DEL	AGGREGATED	0.1818	upstream	ENSSSCG00000004212(dist=1004)
1	35613744	35614113	369	DEL	AGGREGATED	0.8136	intronic	ENSSSCG00000004212
1	35617793	35617905	112	DEL	AGGREGATED	0.1227	intronic	ENSSSCG00000004212
1	35641026	35641748	722	DEL	AGGREGATED	0.203	intergenic	ENSSSCG00000004213(dist=4021),ENSSSCG00000061227(dist=44180)
1	35645098	35645159	61	DEL	AGGREGATED	0.1727	intergenic	ENSSSCG00000004213(dist=8093),ENSSSCG00000061227(dist=40768)
1	35647031	35647738	707	DEL	AGGREGATED	0.02273	intergenic	ENSSSCG00000004213(dist=10026),ENSSSCG00000061227(dist=38190)
1	35658261	35658505	244	DEL	AGGREGATED	0.009091	intergenic	ENSSSCG00000004213(dist=21256),ENSSSCG00000061227(dist=27423)
1	35663629	35663687	58	DEL	AGGREGATED	0.2386	intergenic	ENSSSCG00000004213(dist=26624),ENSSSCG00000061227(dist=22240)
1	35712959	35713053	94	DEL	AGGREGATED	0.25	intronic	ENSSSCG00000038602
1	35719641	35719913	272	DEL	AGGREGATED	0.5015	intronic	ENSSSCG00000038602
1	35725638	35725749	111	DEL	AGGREGATED	0.231	intronic	ENSSSCG00000038602
1	35788892	35789202	310	DEL	AGGREGATED	0.7364	intergenic	ENSSSCG00000060280(dist=5430),ENSSSCG00000004216(dist=63923)
1	35793187	35794058	871	DEL	AGGREGATED	0.1455	intergenic	ENSSSCG00000060280(dist=9725),ENSSSCG00000004216(dist=59067)
1	35793804	35794158	354	DEL	AGGREGATED	0.1288	intergenic	ENSSSCG00000060280(dist=10342),ENSSSCG00000004216(dist=58967)
1	35797828	35797899	71	DEL	AGGREGATED	0.5758	intergenic	ENSSSCG00000060280(dist=14366),ENSSSCG00000004216(dist=55226)
1	35808880	35809321	441	DEL	AGGREGATED	0.3545	intergenic	ENSSSCG00000060280(dist=25418),ENSSSCG00000004216(dist=43804)
1	35811114	35811849	735	DEL	AGGREGATED	0.1394	intergenic	ENSSSCG00000060280(dist=27652),ENSSSCG00000004216(dist=41253)
1	35812183	35812481	298	DEL	AGGREGATED	0.2371	intergenic	ENSSSCG00000060280(dist=28721),ENSSSCG00000004216(dist=40644)
1	35864300	35864375	75	DEL	AGGREGATED	0.6585	intronic	ENSSSCG00000004216
1	35937624	35938137	513	DEL	AGGREGATED	0.4379	intergenic	ENSSSCG00000004217(dist=10656),ENSSSCG00000004218(dist=46813)
1	35948721	35949018	297	DEL	AGGREGATED	0.3394	intergenic	ENSSSCG00000004217(dist=21753),ENSSSCG00000004218(dist=35932)
1	35980889	35981418	529	DEL	AGGREGATED	0.02576	intergenic	ENSSSCG00000004217(dist=53921),ENSSSCG00000004218(dist=3531)
1	36014104	36014416	312	DEL	AGGREGATED	0.7269	intronic	ENSSSCG00000004218
1	36018558	36018844	286	DEL	AGGREGATED	0.4515	intronic	ENSSSCG00000004218
1	36040125	36040968	843	DEL	AGGREGATED	0.001515	intronic	ENSSSCG00000004218
1	36040787	36040937	150	DEL	AGGREGATED	0.01515	intronic	ENSSSCG00000004218
1	36083808	36083889	81	DEL	AGGREGATED	0.6242	intergenic	ENSSSCG00000004218(dist=16731),ENSSSCG00000062463(dist=79110)
1	36117560	36117866	306	DEL	AGGREGATED	0.3015	intergenic	ENSSSCG00000004218(dist=50483),ENSSSCG00000062463(dist=45133)
1	36127038	36127324	286	DEL	AGGREGATED	0.1424	intergenic	ENSSSCG00000004218(dist=59961),ENSSSCG00000062463(dist=35675)
1	36146407	36146617	210	DEL	AGGREGATED	0.347	intergenic	ENSSSCG00000004218(dist=79330),ENSSSCG00000062463(dist=16377)
1	36146935	36147017	82	DEL	AGGREGATED	1	intergenic	ENSSSCG00000004218(dist=79858),ENSSSCG00000062463(dist=15956)
1	36168826	36169036	210	DEL	AGGREGATED	1	ncRNA_exonic	ENSSSCG00000053899
1	36289844	36289935	91	DEL	AGGREGATED	0.6015	intergenic	ENSSSCG00000059612(dist=28302),ENSSSCG00000057184(dist=395330)
1	36302260	36304461	2201	DEL	AGGREGATED	0.1652	intergenic	ENSSSCG00000059612(dist=40718),ENSSSCG00000057184(dist=380804)
1	36346589	36346889	300	DEL	AGGREGATED	0.2909	intergenic	ENSSSCG00000059612(dist=85047),ENSSSCG00000057184(dist=338376)
1	36368077	36368189	112	DEL	AGGREGATED	0.4258	intergenic	ENSSSCG00000059612(dist=106535),ENSSSCG00000057184(dist=317075)
1	36501375	36502335	960	DEL	AGGREGATED	0.04091	intergenic	ENSSSCG00000059612(dist=239833),ENSSSCG00000057184(dist=182928)
1	36506788	36509347	2559	DEL	AGGREGATED	0.00303	intergenic	ENSSSCG00000059612(dist=245246),ENSSSCG00000057184(dist=175918)
1	36519907	36520215	308	DEL	AGGREGATED	0.3864	intergenic	ENSSSCG00000059612(dist=258365),ENSSSCG00000057184(dist=165050)
1	36596910	36596964	54	DEL	AGGREGATED	0.1212	intergenic	ENSSSCG00000059612(dist=335368),ENSSSCG00000057184(dist=88301)
1	36639865	36643328	3463	DEL	AGGREGATED	0.3182	intergenic	ENSSSCG00000059612(dist=378323),ENSSSCG00000057184(dist=41937)
1	36641415	36641749	334	DEL	AGGREGATED	0.5776	intergenic	ENSSSCG00000059612(dist=379873),ENSSSCG00000057184(dist=43516)
1	36649656	36649719	63	DEL	AGGREGATED	0.006061	intergenic	ENSSSCG00000059612(dist=388114),ENSSSCG00000057184(dist=35543)
1	36674167	36674258	91	DEL	AGGREGATED	0.2939	intergenic	ENSSSCG00000059612(dist=412625),ENSSSCG00000057184(dist=11007)
1	36682993	36683645	652	DEL	AGGREGATED	0.03333	downstream	ENSSSCG00000057184(dist=1596)
1	36694792	36694861	69	DEL	AGGREGATED	0.6803	intronic	ENSSSCG00000057184
1	36753460	36753933	473	DEL	AGGREGATED	0.04697	intergenic	ENSSSCG00000060378(dist=31925),ENSSSCG00000059079(dist=106115)
1	36799302	36801587	2285	DEL	AGGREGATED	0.1788	intergenic	ENSSSCG00000060378(dist=77767),ENSSSCG00000059079(dist=58462)
1	36799680	36801613	1933	DEL	AGGREGATED	0.1621	intergenic	ENSSSCG00000060378(dist=78145),ENSSSCG00000059079(dist=58436)
1	36851349	36851473	124	DEL	AGGREGATED	0.04848	intergenic	ENSSSCG00000060378(dist=129814),ENSSSCG00000059079(dist=8576)
1	36875528	37072370	196842	DEL	AGGREGATED	0.09394	exonic	ENSSSCG00000004220,ENSSSCG00000004221,ENSSSCG00000004222
1	36913291	36913595	304	DEL	AGGREGATED	0.8258	intergenic	ENSSSCG00000059079(dist=48247),ENSSSCG00000004220(dist=26739)
1	36974365	36976068	1703	DEL	AGGREGATED	0.2219	intronic	ENSSSCG00000004220
1	36975862	36976142	280	DEL	AGGREGATED	0.2476	intronic	ENSSSCG00000004220
1	36992201	36992493	292	DEL	AGGREGATED	0.7242	intronic	ENSSSCG00000004220
1	37019067	37019159	92	DEL	AGGREGATED	0.3918	intronic	ENSSSCG00000004221
1	37036081	37036347	266	DEL	AGGREGATED	0.05606	upstream	ENSSSCG00000058128(dist=957)
1	37040990	37041231	241	DEL	AGGREGATED	0.2303	intergenic	ENSSSCG00000058128(dist=5866),ENSSSCG00000004222(dist=2547)
1	37046861	37046923	62	DEL	AGGREGATED	0.04545	intronic	ENSSSCG00000004222
1	37102679	37102875	196	DEL	AGGREGATED	0.3773	intronic	ENSSSCG00000004222
1	37114465	37116575	2110	DEL	AGGREGATED	0.1106	intronic	ENSSSCG00000004222
1	37119936	37120110	174	DEL	AGGREGATED	0.01212	intronic	ENSSSCG00000004222
1	37120581	37120911	330	DEL	AGGREGATED	0.1945	intronic	ENSSSCG00000004222
1	37134505	37134776	271	DEL	AGGREGATED	0.007576	intronic	ENSSSCG00000004222
1	37145375	37145660	285	DEL	AGGREGATED	0.1601	intronic	ENSSSCG00000004222
1	37162650	37164140	1490	DEL	AGGREGATED	0.001515	intronic	ENSSSCG00000004222
1	37175796	37176574	778	DEL	AGGREGATED	0.01061	intronic	ENSSSCG00000004222
1	37213656	37213708	52	DEL	AGGREGATED	0.4345	intergenic	ENSSSCG00000050451(dist=11125),ENSSSCG00000004223(dist=6174)
1	37242293	37242512	219	DEL	AGGREGATED	1	intergenic	ENSSSCG00000004223(dist=10908),ENSSSCG00000058657(dist=129730)
1	37283292	37283608	316	DEL	AGGREGATED	0.597	intergenic	ENSSSCG00000004223(dist=51907),ENSSSCG00000058657(dist=88638)
1	37289499	37289793	294	DEL	AGGREGATED	0.4088	intergenic	ENSSSCG00000004223(dist=58114),ENSSSCG00000058657(dist=82453)
1	37297179	37297275	96	DEL	AGGREGATED	0.08636	intergenic	ENSSSCG00000004223(dist=65794),ENSSSCG00000058657(dist=74971)
1	37322886	37325825	2939	DEL	AGGREGATED	0.00303	intergenic	ENSSSCG00000004223(dist=91501),ENSSSCG00000058657(dist=46421)
1	37325148	37325425	277	DEL	AGGREGATED	0.3872	intergenic	ENSSSCG00000004223(dist=93763),ENSSSCG00000058657(dist=46821)
1	37332144	37332373	229	DEL	AGGREGATED	0.01212	intergenic	ENSSSCG00000004223(dist=100759),ENSSSCG00000058657(dist=39873)
1	37369724	37369992	268	DEL	AGGREGATED	0.3015	intergenic	ENSSSCG00000004223(dist=138339),ENSSSCG00000058657(dist=2247)
1	37420682	37420756	74	DEL	AGGREGATED	0.1879	intergenic	ENSSSCG00000058657(dist=47225),ENSSSCG00000063217(dist=26022)
1	37441123	37441431	308	DEL	AGGREGATED	0.453	intergenic	ENSSSCG00000058657(dist=67666),ENSSSCG00000063217(dist=5347)
1	37452859	37456641	3782	DEL	AGGREGATED	0.5606	intergenic	ENSSSCG00000063217(dist=2980),ENSSSCG00000004224(dist=184015)
1	37492753	37493858	1105	DEL	AGGREGATED	0.04091	intergenic	ENSSSCG00000063217(dist=42874),ENSSSCG00000004224(dist=146798)
1	37524187	37524415	228	DEL	AGGREGATED	0.01667	intergenic	ENSSSCG00000063217(dist=74308),ENSSSCG00000004224(dist=116241)
1	37525928	37526836	908	DEL	AGGREGATED	0.08182	intergenic	ENSSSCG00000063217(dist=76049),ENSSSCG00000004224(dist=113820)
1	37543289	37543567	278	DEL	AGGREGATED	0.2021	intergenic	ENSSSCG00000063217(dist=93410),ENSSSCG00000004224(dist=97089)
1	37594877	37594948	71	DEL	AGGREGATED	0.393	intergenic	ENSSSCG00000063217(dist=144998),ENSSSCG00000004224(dist=45708)
1	37615163	37615484	321	DEL	AGGREGATED	0.4985	intergenic	ENSSSCG00000063217(dist=165284),ENSSSCG00000004224(dist=25172)
1	37616645	37616703	58	DEL	AGGREGATED	0.2584	intergenic	ENSSSCG00000063217(dist=166766),ENSSSCG00000004224(dist=23952)
1	37618642	37618933	291	DEL	AGGREGATED	0.453	intergenic	ENSSSCG00000063217(dist=168763),ENSSSCG00000004224(dist=21722)
1	37653588	37653937	349	DEL	AGGREGATED	0.6788	intronic	ENSSSCG00000004224
1	37664396	37664698	302	DEL	AGGREGATED	0.7288	downstream	ENSSSCG00000004224(dist=1618)
1	37666749	37667039	290	DEL	AGGREGATED	0.2881	downstream	ENSSSCG00000004225(dist=111)
1	37691058	37691108	50	DEL	AGGREGATED	0.579	intronic	ENSSSCG00000004225
1	37698038	37698352	314	DEL	AGGREGATED	0.5576	intronic	ENSSSCG00000004225
1	37699538	37699852	314	DEL	AGGREGATED	0.7227	intronic	ENSSSCG00000004225
1	37781795	37781845	50	DEL	AGGREGATED	0.5152	downstream	ENSSSCG00000055354(dist=1647)
1	37822342	37822675	333	DEL	AGGREGATED	0.4455	intronic	ENSSSCG00000021149
1	37826095	37826393	298	DEL	AGGREGATED	0.5409	intronic	ENSSSCG00000021149
1	37835584	37837011	1427	DEL	AGGREGATED	0.1379	intronic	ENSSSCG00000021149
1	37838151	37838280	129	DEL	AGGREGATED	0.9864	intronic	ENSSSCG00000021149
1	37865740	37866299	559	DEL	AGGREGATED	0.08182	intronic	ENSSSCG00000021149
1	37886753	37886886	133	DEL	AGGREGATED	0.1788	intronic	ENSSSCG00000021149
1	37913729	37913792	63	DEL	AGGREGATED	0.2742	ncRNA_exonic	ENSSSCG00000048747
1	37944373	37945375	1002	DEL	AGGREGATED	0.06667	ncRNA_intronic	ENSSSCG00000058521
1	37961259	37961531	272	DEL	AGGREGATED	0.1824	ncRNA_intronic	ENSSSCG00000058521
1	37992568	37993996	1428	DEL	AGGREGATED	0.01818	ncRNA_intronic	ENSSSCG00000058521
1	38125474	38125602	128	DEL	AGGREGATED	0.9985	intronic	ENSSSCG00000036607
1	38164309	38165730	1421	DEL	AGGREGATED	0.007576	intronic	ENSSSCG00000036607
1	38305020	38305082	62	DEL	AGGREGATED	0.4061	intronic	ENSSSCG00000036607
1	38318768	38319545	777	DEL	AGGREGATED	0.009091	intronic	ENSSSCG00000036607
1	38331714	38332043	329	DEL	AGGREGATED	0.6809	intronic	ENSSSCG00000036607
[truncated: 127,229 more rows]

## Sheet: S6
Supp. Table S6. Simulations of the increase of the pan-SV size and the decrease of core-SV size.
Iteration	Sample number	Pan-SV number	Core-SV number
1	1	51946	51946
1	2	68161	38000
1	3	74143	33615
1	4	79064	17878
1	5	84745	16724
1	6	87832	13290
1	7	89188	10953
1	8	90836	9501
1	9	91955	8709
1	10	94249	8471
1	11	95092	7949
1	12	95690	7518
1	13	97113	7273
1	14	97739	6630
1	15	98127	6295
1	16	98569	5702
1	17	98962	5478
1	18	99614	5201
1	19	99876	5016
1	20	101205	4934
1	21	102633	4850
1	22	102860	4719
1	23	103045	4485
1	24	103378	4371
1	25	103537	4268
1	26	104820	4183
1	27	105658	4132
1	28	106681	4065
1	29	106813	3868
1	30	107750	3836
1	31	107915	3763
1	32	107990	3696
1	33	108160	3623
1	34	108814	3586
1	35	109415	3542
1	36	109465	3503
1	37	109971	3487
1	38	110057	3448
1	39	110134	3382
1	40	110862	3347
1	41	110963	3288
1	42	111190	3257
1	43	111420	3215
1	44	111550	3183
1	45	112128	3157
1	46	112219	3061
1	47	112283	3023
1	48	112727	2999
1	49	113114	2981
1	50	113251	2889
1	51	113293	2868
1	52	113782	2858
1	53	114090	2822
1	54	114170	2775
1	55	114345	2745
1	56	114633	2729
1	57	115102	2720
1	58	115325	2709
1	59	115378	2689
1	60	115417	2664
1	61	115476	2634
1	62	115513	2614
1	63	115935	2608
1	64	116078	2598
1	65	116124	2557
1	66	116281	2550
1	67	116710	2531
1	68	116731	2517
1	69	116770	2489
1	70	116818	2442
1	71	116896	2439
1	72	116919	2417
1	73	116939	2401
1	74	117871	2396
1	75	117910	2375
1	76	118244	2371
1	77	118351	2361
1	78	118377	2291
1	79	118519	2274
1	80	118591	2266
1	81	118604	2253
1	82	118736	2228
1	83	118746	2214
1	84	118787	2186
1	85	118817	2155
1	86	118826	2144
1	87	118946	2137
1	88	119003	2126
1	89	119019	2115
1	90	119037	2090
1	91	119191	2081
1	92	119263	2075
1	93	119330	2071
1	94	119392	2039
1	95	119516	2036
1	96	119640	2031
1	97	119827	2025
1	98	119863	2014
1	99	119942	2008
1	100	119961	1972
1	101	119989	1947
1	102	120002	1925
1	103	120217	1920
1	104	120410	1918
1	105	120421	1905
1	106	120453	1890
1	107	120469	1870
1	108	120484	1859
1	109	121118	1852
1	110	121133	1844
1	111	121364	1843
1	112	121382	1832
1	113	121468	1832
1	114	121498	1823
1	115	121564	1810
1	116	121619	1773
1	117	121634	1749
1	118	122114	1738
1	119	122137	1729
1	120	122145	1722
1	121	122224	1719
1	122	122255	1685
1	123	122275	1682
1	124	122387	1677
1	125	122407	1644
1	126	122583	1639
1	127	122704	1635
1	128	122719	1632
1	129	122738	1623
1	130	122985	1615
1	131	123009	1601
1	132	123041	1595
1	133	123056	1587
1	134	123131	1583
1	135	123302	1580
1	136	123358	1579
1	137	123370	1574
1	138	123391	1572
1	139	123436	1562
1	140	123566	1562
1	141	123578	1554
1	142	123580	1539
1	143	123584	1533
1	144	123591	1520
1	145	123777	1519
1	146	124278	1515
1	147	124433	1513
1	148	124445	1509
1	149	124452	1508
1	150	124460	1502
1	151	124463	1498
1	152	124471	1494
1	153	124492	1471
1	154	124503	1449
1	155	124551	1448
1	156	124564	1442
1	157	124569	1440
1	158	124580	1438
1	159	124603	1432
1	160	124604	1422
1	161	124613	1418
1	162	124694	1414
1	163	124699	1412
1	164	124710	1409
1	165	124736	1399
1	166	124862	1393
1	167	124969	1386
1	168	124984	1384
1	169	124991	1379
1	170	125455	1377
1	171	125467	1369
1	172	125476	1364
1	173	125490	1359
1	174	125500	1346
1	175	125514	1344
1	176	125521	1339
1	177	125524	1335
1	178	125531	1316
1	179	125534	1310
1	180	125541	1308
1	181	125543	1297
1	182	125553	1293
1	183	125557	1289
1	184	125563	1287
1	185	125574	1283
1	186	125579	1278
1	187	125740	1277
1	188	125745	1273
1	189	125816	1271
1	190	125825	1267
1	191	125830	1262
1	192	125834	1259
1	193	125846	1255
1	194	125908	1254
1	195	126120	1253
1	196	126128	1243
1	197	126129	1240
1	198	126133	1238
1	199	126143	1236
1	200	126151	1229
1	201	126155	1226
1	202	126157	1219
1	203	126239	1215
1	204	126725	1214
1	205	126747	1205
1	206	126753	1203
1	207	126880	1199
1	208	126882	1194
1	209	126885	1188
1	210	126891	1187
1	211	126901	1185
1	212	126933	1184
1	213	126971	1184
1	214	126974	1175
1	215	127061	1175
1	216	127062	1167
1	217	127074	1160
1	218	127091	1158
1	219	127092	1155
1	220	127136	1154
1	221	127259	1151
1	222	127265	1147
1	223	127275	1144
1	224	127279	1140
1	225	127285	1137
1	226	127321	1129
1	227	127322	1127
1	228	127404	1126
1	229	127405	1125
1	230	127452	1124
1	231	127522	1124
1	232	127531	1124
1	233	127534	1105
1	234	127534	1105
1	235	127540	1100
1	236	127542	1096
1	237	127546	1096
1	238	127551	1094
1	239	127565	1093
1	240	127567	1091
1	241	127572	1086
1	242	127574	1084
1	243	127575	1079
1	244	127637	1077
1	245	127641	1074
1	246	127670	1074
1	247	127723	1072
1	248	127724	1070
1	249	127744	1045
1	250	127748	1036
1	251	127847	1035
1	252	127925	1035
1	253	127931	1034
1	254	127933	1032
1	255	127935	1029
1	256	127936	1028
1	257	127939	1025
1	258	127944	1021
1	259	127945	1020
1	260	127976	1020
1	261	128103	1019
1	262	128104	1019
1	263	128108	1019
1	264	128109	1016
1	265	128223	1014
1	266	128223	1014
1	267	128224	1011
1	268	128226	1011
1	269	128232	1011
1	270	128308	1011
1	271	128312	1011
1	272	128317	1009
1	273	128319	1000
1	274	128322	998
1	275	128330	987
1	276	128332	986
1	277	128335	986
1	278	128339	983
1	279	128347	983
1	280	128348	981
1	281	128350	978
1	282	128355	966
1	283	128363	965
1	284	128433	965
1	285	128524	965
1	286	128555	963
1	287	128567	963
1	288	128570	961
1	289	128572	957
1	290	128572	957
1	291	128574	956
1	292	128578	951
1	293	128608	949
1	294	128613	942
1	295	128615	941
1	296	128617	938
1	297	128619	936
1	298	128621	935
1	299	128731	935
1	300	128809	934
1	301	128812	930
1	302	128846	930
1	303	128862	925
1	304	128863	920
1	305	128863	919
1	306	128865	911
1	307	128866	907
1	308	128867	907
1	309	128871	905
1	310	128884	902
1	311	128885	897
1	312	128888	896
1	313	128890	886
1	314	128891	886
1	315	128893	885
1	316	128906	885
1	317	128932	885
1	318	129026	884
1	319	129031	884
1	320	129035	880
1	321	129037	876
1	322	129042	876
1	323	129045	876
1	324	129046	873
1	325	129048	871
1	326	129052	871
1	327	129136	869
1	328	129136	865
1	329	129144	865
1	330	129202	864
2	1	39428	39428
2	2	65648	28502
2	3	70899	21197
2	4	74628	16410
2	5	81433	14188
2	6	83588	12320
2	7	85176	9692
2	8	86469	9023
2	9	87412	8342
2	10	88298	7399
2	11	89151	6989
2	12	89692	6746
2	13	90161	6416
2	14	90655	6166
2	15	91052	5920
2	16	92185	5630
2	17	92620	5232
2	18	95186	5083
2	19	95404	4968
2	20	95683	4729
2	21	95965	4492
2	22	96298	4419
2	23	97880	4296
2	24	99368	4202
2	25	101188	4133
2	26	101390	4023
2	27	102551	3941
2	28	102673	3840
2	29	103875	3765
2	30	104115	3700
2	31	104256	3545
2	32	104331	3480
2	33	105242	3449
2	34	105352	3389
2	35	106127	3360
2	36	106201	3329
2	37	107464	3283
2	38	108190	3206
2	39	108496	3180
2	40	108623	3069
2	41	109179	3041
2	42	109303	2996
2	43	109345	2971
2	44	109425	2930
2	45	109701	2901
2	46	109794	2784
2	47	109869	2739
2	48	109947	2663
2	49	110005	2644
2	50	110659	2625
2	51	110699	2602
2	52	111173	2578
2	53	111251	2545
2	54	111285	2499
2	55	111327	2460
2	56	111354	2445
2	57	111517	2407
2	58	112121	2379
2	59	112154	2351
2	60	112412	2340
2	61	112602	2314
2	62	112694	2293
2	63	112897	2264
2	64	113008	2227
2	65	113261	2219
2	66	113685	2207
2	67	113713	2183
2	68	113740	2165
2	69	113900	2153
2	70	114077	2143
2	71	114137	2134
2	72	114292	2131
2	73	114525	2124
2	74	114758	2120
2	75	114791	2102
2	76	115098	2093
2	77	115156	2075
2	78	115381	2068
2	79	115526	2065
2	80	115545	2045
2	81	115602	2026
2	82	115616	2013
2	83	116235	2005
2	84	116351	1988
2	85	116848	1982
2	86	116971	1946
2	87	116978	1931
2	88	116997	1925
2	89	117037	1903
2	90	117908	1891
2	91	117935	1872
2	92	118113	1869
2	93	118600	1864
2	94	118785	1853
2	95	118813	1844
2	96	118813	1844
2	97	118823	1833
2	98	118913	1811
2	99	119033	1808
2	100	119051	1783
2	101	119070	1745
2	102	119087	1721
2	103	119109	1695
2	104	119118	1688
2	105	119143	1683
2	106	119326	1679
2	107	119336	1669
2	108	119349	1662
2	109	119368	1659
2	110	119388	1648
2	111	119399	1636
2	112	119727	1632
2	113	119750	1623
2	114	119965	1621
2	115	120017	1621
2	116	120052	1615
2	117	120061	1606
2	118	120372	1603
2	119	120410	1600
2	120	120505	1597
2	121	120557	1590
2	122	120566	1578
2	123	120706	1574
2	124	120982	1572
2	125	120994	1566
2	126	121015	1535
2	127	121025	1515
2	128	121034	1503
2	129	121052	1495
2	130	121745	1491
2	131	121752	1488
2	132	121822	1485
2	133	122307	1480
2	134	122496	1476
2	135	122514	1462
2	136	122520	1452
2	137	122530	1450
2	138	122583	1438
2	139	122606	1434
2	140	122614	1428
2	141	122635	1419
2	142	122647	1401
2	143	122888	1401
2	144	123576	1400
2	145	123773	1400
2	146	123790	1393
2	147	123832	1392
2	148	123836	1390
2	149	123841	1387
2	150	123848	1385
2	151	123856	1380
2	152	123873	1360
2	153	123965	1359
2	154	123969	1354
2	155	123977	1343
2	156	124002	1336
2	157	124015	1331
2	158	124033	1329
2	159	124037	1319
2	160	124042	1313
2	161	124538	1310
2	162	124541	1301
2	163	124543	1293
2	164	124554	1275
2	165	124564	1271
2	166	124621	1268
2	167	124761	1265
2	168	124771	1261
2	169	124776	1253
2	170	124918	1250
2	171	124924	1245
2	172	124928	1242
2	173	124933	1238
2	174	124947	1233
2	175	124950	1217
2	176	124970	1213
2	177	125139	1212
2	178	125147	1208
2	179	125153	1206
2	180	125248	1205
2	181	125279	1204
2	182	125410	1203
2	183	125424	1202
2	184	125433	1200
2	185	125436	1200
2	186	125470	1200
2	187	125473	1198
2	188	125602	1197
2	189	125710	1195
2	190	125710	1188
2	191	125734	1188
2	192	125738	1185
2	193	125739	1182
2	194	125765	1167
2	195	125852	1166
2	196	125859	1161
2	197	125868	1159
2	198	125900	1154
2	199	125913	1149
2	200	125922	1142
2	201	125928	1135
2	202	125940	1124
2	203	125956	1123
2	204	125959	1120
2	205	125965	1116
2	206	125971	1114
2	207	126038	1112
2	208	126043	1104
2	209	126082	1104
2	210	126094	1093
2	211	126098	1093
2	212	126100	1093
2	213	126112	1086
2	214	126194	1086
2	215	126212	1085
2	216	126256	1085
2	217	126264	1082
2	218	126267	1079
2	219	126268	1078
2	220	126275	1077
2	221	126276	1076
2	222	126279	1073
2	223	126421	1072
2	224	126429	1072
2	225	126430	1068
2	226	126617	1067
2	227	126623	1064
2	228	126631	1058
2	229	126640	1058
2	230	126720	1057
2	231	126771	1055
2	232	126777	1051
2	233	126974	1049
2	234	126977	1048
2	235	126979	1047
2	236	126981	1042
2	237	126984	1041
2	238	127122	1040
2	239	127126	1035
2	240	127126	1035
2	241	127130	1032
2	242	127235	1032
2	243	127237	1023
2	244	127309	1022
2	245	127314	1022
2	246	127318	1019
2	247	127322	1016
2	248	127409	1016
2	249	127537	1013
2	250	127556	1002
2	251	127585	1001
2	252	127648	1001
2	253	127653	1001
2	254	127656	999
2	255	127658	996
2	256	127661	994
2	257	127666	994
2	258	127680	992
2	259	127685	990
2	260	127685	987
2	261	127720	982
2	262	127725	982
2	263	127728	977
2	264	127770	976
2	265	127773	970
2	266	127778	966
2	267	127784	963
2	268	127786	954
2	269	127830	954
2	270	127830	953
2	271	127832	953
2	272	127843	947
2	273	127849	947
2	274	127851	944
2	275	127945	942
2	276	127947	941
2	277	127962	941
2	278	127965	940
2	279	127995	940
2	280	128112	940
2	281	128172	939
2	282	128247	938
2	283	128262	938
2	284	128299	937
2	285	128299	934
2	286	128300	933
2	287	128307	931
2	288	128359	930
2	289	128371	925
2	290	128373	921
2	291	128374	919
2	292	128374	918
2	293	128380	917
2	294	128466	917
2	295	128469	915
2	296	128473	913
2	297	128563	911
2	298	128566	911
2	299	128567	909
2	300	128569	905
2	301	128621	903
2	302	128657	903
2	303	128660	900
2	304	128668	890
2	305	128689	890
2	306	128691	889
2	307	128692	888
2	308	128696	884
2	309	128697	882
2	310	128705	882
2	311	128706	881
2	312	129030	880
2	313	129035	880
2	314	129048	877
2	315	129049	877
2	316	129049	874
2	317	129049	873
2	318	129051	872
2	319	129054	872
2	320	129055	872
2	321	129055	871
2	322	129058	871
2	323	129061	870
2	324	129064	870
2	325	129082	866
2	326	129116	866
2	327	129117	866
2	328	129120	864
2	329	129187	864
2	330	129202	864
3	1	33693	33693
3	2	62696	23795
3	3	75560	20631
3	4	80237	16394
3	5	83245	13603
3	6	87815	12772
3	7	89617	11116
3	8	90843	10138
3	9	91721	9185
3	10	92428	8105
3	11	94163	7698
3	12	94674	6837
3	13	96922	6585
3	14	97377	6318
3	15	98267	6069
3	16	99062	5660
3	17	99368	5450
3	18	99639	5275
3	19	101993	5138
3	20	102320	4930
3	21	102483	4679
3	22	102669	4558
3	23	102780	4441
3	24	104335	4355
3	25	104434	4255
3	26	104513	4124
3	27	104645	4035
3	28	104886	3939
3	29	105092	3849
3	30	105332	3746
3	31	105602	3682
3	32	105709	3632
3	33	105866	3555
3	34	105990	3431
3	35	106076	3370
3	36	106312	3302
3	37	106464	3256
3	38	107085	3245
3	39	107227	3069
3	40	107278	3013
3	41	107985	2988
3	42	108842	2959
3	43	108873	2929
3	44	108967	2902
3	45	109057	2881
3	46	109104	2840
3	47	109141	2806
3	48	109938	2781
3	49	109961	2759
3	50	110013	2735
3	51	110049	2713
3	52	110160	2655
3	53	110233	2623
3	54	110264	2593
3	55	110462	2567
3	56	110504	2551
3	57	110532	2538
3	58	111077	2518
3	59	111761	2506
3	60	112116	2489
3	61	112181	2462
3	62	112691	2453
3	63	113071	2441
3	64	113098	2404
3	65	113155	2327
3	66	113169	2302
3	67	113190	2285
3	68	113211	2270
3	69	113271	2236
3	70	113353	2215
3	71	113509	2198
3	72	114037	2180
3	73	114074	2148
3	74	114429	2138
3	75	114462	2118
3	76	114489	2108
3	77	114901	2095
3	78	115226	2088
3	79	115271	2074
3	80	115583	2066
3	81	115969	2059
3	82	116004	2048
3	83	116037	2028
3	84	116589	2021
3	85	116630	2008
3	86	116977	2003
3	87	117152	1991
3	88	117428	1983
3	89	117565	1967
3	90	117683	1964
3	91	117691	1947
3	92	118573	1940
3	93	119316	1935
3	94	119331	1932
3	95	119366	1924
3	96	119392	1908
3	97	119438	1872
3	98	119540	1869
3	99	119712	1858
3	100	119854	1854
3	101	119867	1845
3	102	120268	1841
3	103	120287	1824
3	104	120307	1811
3	105	120325	1798
3	106	120357	1781
3	107	120371	1776
3	108	120382	1764
3	109	120472	1758
3	110	120476	1737
3	111	120500	1728
3	112	120518	1718
3	113	120526	1710
3	114	120550	1699
3	115	120557	1690
3	116	120828	1686
3	117	120829	1680
3	118	121161	1675
3	119	121174	1671
3	120	121191	1662
3	121	121371	1661
3	122	121384	1623
3	123	121402	1618
3	124	121438	1606
3	125	121449	1603
3	126	121697	1599
3	127	121917	1598
3	128	122044	1595
3	129	122101	1595
3	130	122119	1591
3	131	122258	1585
3	132	122283	1577
3	133	122423	1574
3	134	122435	1568
3	135	122454	1562
3	136	122544	1559
3	137	122674	1553
3	138	122696	1542
3	139	122699	1540
3	140	122711	1536
3	141	122729	1528
3	142	122732	1513
3	143	122739	1496
3	144	122757	1469
3	145	122762	1462
3	146	122769	1456
3	147	122880	1454
3	148	123063	1450
3	149	123074	1447
3	150	123079	1441
3	151	123096	1416
3	152	123103	1407
3	153	123242	1402
3	154	123246	1398
3	155	123342	1394
3	156	123599	1393
3	157	123609	1389
3	158	123752	1389
3	159	123768	1379
3	160	123780	1375
3	161	123794	1373
3	162	123935	1371
3	163	123940	1367
3	164	123984	1366
3	165	123992	1363
3	166	124000	1359
3	167	124212	1356
3	168	124217	1331
3	169	124295	1328
3	170	124298	1326
3	171	124315	1325
3	172	124353	1325
3	173	124363	1315
3	174	124476	1314
3	175	124479	1308
3	176	124493	1297
3	177	124500	1294
3	178	124523	1284
3	179	124525	1279
3	180	124536	1269
3	181	124542	1254
3	182	124556	1252
3	183	124611	1252
3	184	124619	1249
3	185	124625	1246
3	186	124626	1243
3	187	124630	1233
3	188	124665	1231
3	189	124665	1225
3	190	124672	1212
3	191	124682	1209
3	192	124688	1206
3	193	124695	1203
3	194	124701	1194
3	195	124794	1194
3	196	124807	1191
3	197	124830	1190
3	198	124844	1188
3	199	124846	1185
3	200	124848	1185
3	201	124931	1183
3	202	124944	1182
3	203	124953	1178
3	204	125440	1177
3	205	125443	1173
3	206	125444	1163
3	207	125469	1152
3	208	125470	1152
3	209	125542	1152
3	210	125584	1151
3	211	125587	1143
3	212	125739	1142
3	213	125777	1141
3	214	125911	1141
3	215	125926	1141
3	216	126077	1140
3	217	126183	1139
3	218	126212	1132
3	219	126218	1117
3	220	126225	1114
3	221	126230	1111
3	222	126234	1106
3	223	126238	1102
3	224	126281	1101
3	225	126286	1097
3	226	126287	1097
3	227	126332	1096
3	228	126401	1094
3	229	126402	1090
3	230	126438	1089
3	231	126443	1089
3	232	126465	1067
3	233	126468	1064
3	234	126650	1064
3	235	126661	1063
3	236	126670	1056
3	237	126696	1054
3	238	127002	1051
3	239	127009	1049
3	240	127011	1044
3	241	127015	1040
3	242	127022	1040
3	243	127039	1036
3	244	127042	1033
3	245	127044	1032
3	246	127145	1031
3	247	127145	1030
3	248	127148	1027
3	249	127273	1027
3	250	127281	1023
3	251	127283	1022
3	252	127308	1021
3	253	127423	1021
3	254	127427	1018
3	255	127429	1017
3	256	127429	1016
3	257	127475	1016
3	258	127479	1015
3	259	127490	1000
3	260	127493	999
3	261	127540	998
3	262	127545	990
3	263	127556	988
3	264	127558	984
3	265	127678	982
3	266	127681	971
3	267	127681	970
3	268	127683	966
3	269	127686	961
3	270	127815	961
3	271	127816	958
3	272	127830	958
3	273	127846	958
3	274	127876	955
3	275	127928	955
3	276	127929	951
3	277	127960	950
3	278	127962	949
3	279	128064	947
3	280	128092	947
3	281	128123	943
3	282	128128	943
3	283	128132	942
3	284	128136	940
3	285	128137	937
3	286	128157	937
3	287	128210	936
3	288	128210	932
3	289	128239	931
3	290	128239	928
3	291	128239	923
3	292	128344	922
3	293	128344	922
3	294	128439	921
3	295	128441	916
3	296	128441	914
3	297	128445	911
3	298	128449	910
3	299	128504	910
3	300	128506	910
3	301	128510	910
3	302	128536	909
3	303	128538	900
3	304	128555	900
3	305	128555	900
3	306	128557	897
3	307	128559	896
3	308	128564	896
3	309	128565	894
3	310	128574	892
3	311	128577	890
3	312	128581	890
3	313	128585	888
3	314	129013	888
3	315	129052	888
3	316	129053	887
3	317	129111	885
3	318	129114	882
3	319	129114	882
3	320	129114	881
3	321	129125	876
3	322	129160	876
3	323	129194	875
3	324	129198	875
3	325	129198	873
3	326	129198	870
3	327	129201	869
3	328	129201	868
3	329	129202	864
3	330	129202	864
4	1	38099	38099
4	2	52179	24584
4	3	58421	16829
4	4	74501	13965
4	5	76966	12181
4	6	78983	10925
4	7	85783	9761
4	8	86850	8753
4	9	87690	8183
4	10	88359	7410
4	11	91700	7131
4	12	93726	6841
4	13	95298	6700
4	14	95748	6259
4	15	98606	6048
4	16	99336	5787
4	17	99605	5552
4	18	99864	5366
4	19	100069	5097
4	20	101779	4977
4	21	101966	4867
4	22	103294	4803
4	23	103545	4679
4	24	104477	4614
4	25	105237	4524
4	26	105343	4378
4	27	105836	4117
4	28	106400	4005
4	29	106499	3926
4	30	107385	3854
4	31	107500	3778
4	32	107584	3704
4	33	107658	3592
4	34	107804	3527
4	35	108197	3503
4	36	109357	3478
4	37	109428	3428
4	38	109485	3380
4	39	110221	3354
4	40	110358	3209
4	41	110608	3081
4	42	110688	3045
4	43	110730	3018
4	44	110833	2893
4	45	111022	2870
4	46	111648	2854
4	47	111766	2810
4	48	111821	2769
4	49	112160	2757
4	50	112212	2725
4	51	112312	2701
4	52	112338	2685
4	53	112360	2644
4	54	112648	2619
4	55	112777	2602
4	56	112814	2579
4	57	112955	2567
4	58	112999	2495
4	59	113048	2418
4	60	113159	2396
4	61	113771	2381
4	62	113850	2356
4	63	113894	2342
4	64	114233	2332
4	65	115008	2316
4	66	115041	2294
4	67	115674	2286
4	68	115754	2271
4	69	116778	2265
4	70	116815	2253
4	71	116830	2227
4	72	116857	2207
4	73	116897	2144
4	74	116935	2123
4	75	116967	2110
4	76	117119	2103
4	77	117140	2083
4	78	117183	2067
4	79	117204	2052
4	80	117219	2026
4	81	117633	2017
4	82	117949	2013
4	83	117984	2002
4	84	118016	1992
4	85	118401	1991
4	86	118434	1988
4	87	118460	1979
4	88	118858	1972
4	89	119026	1967
4	90	119080	1961
4	91	119097	1923
4	92	119252	1917
4	93	119358	1914
4	94	119378	1883
4	95	119415	1858
4	96	119754	1853
4	97	119838	1832
4	98	120146	1827
4	99	120161	1823
4	100	120166	1808
4	101	120200	1771
4	102	120216	1761
4	103	120223	1758
4	104	120237	1751
4	105	120458	1749
4	106	120484	1739
4	107	120590	1732
4	108	120648	1719
4	109	120664	1697
4	110	120831	1694
4	111	120856	1689
4	112	120881	1681
4	113	120891	1670
4	114	120925	1669
4	115	120947	1664
4	116	120965	1653
4	117	120993	1649
4	118	121009	1644
4	119	121025	1595
4	120	121052	1591
4	121	121057	1579
4	122	121074	1575
4	123	121321	1572
4	124	121331	1565
4	125	121566	1564
4	126	121644	1564
4	127	121907	1562
4	128	121912	1560
4	129	122018	1555
4	130	122243	1555
4	131	122449	1552
4	132	122464	1549
4	133	122472	1530
4	134	122686	1527
4	135	122753	1510
4	136	122808	1510
4	137	122817	1504
4	138	122830	1479
4	139	122832	1474
4	140	122983	1474
4	141	123021	1464
4	142	123134	1463
4	143	123148	1458
4	144	123163	1421
4	145	123191	1388
4	146	123196	1372
4	147	123328	1372
4	148	123335	1363
4	149	123359	1355
4	150	123369	1340
4	151	123584	1336
4	152	123750	1335
4	153	123762	1332
4	154	123772	1309
4	155	123776	1305
4	156	123777	1298
4	157	123786	1284
4	158	123795	1280
4	159	123868	1278
4	160	123893	1275
4	161	123915	1272
4	162	123925	1259
4	163	124139	1256
4	164	124157	1253
4	165	124168	1248
4	166	124173	1238
4	167	124179	1236
4	168	124338	1234
4	169	124351	1226
4	170	124416	1225
4	171	124430	1222
4	172	124437	1219
4	173	124443	1209
4	174	124456	1207
4	175	124477	1202
4	176	124488	1199
4	177	124526	1197
4	178	124712	1197
4	179	124716	1193
4	180	124847	1192
4	181	124858	1192
4	182	124859	1186
4	183	124863	1184
4	184	124870	1182
4	185	124873	1180
4	186	124879	1175
4	187	124909	1167
4	188	124921	1163
4	189	125038	1163
4	190	125176	1162
4	191	125189	1161
4	192	125205	1153
4	193	125214	1150
4	194	125348	1150
4	195	125350	1149
4	196	125359	1145
4	197	125361	1139
4	198	125367	1136
4	199	125486	1136
4	200	125503	1134
4	201	125510	1128
4	202	125522	1123
4	203	125527	1122
4	204	125532	1121
4	205	125586	1119
4	206	125589	1116
4	207	125591	1111
4	208	125601	1107
4	209	125659	1107
4	210	125684	1107
4	211	125697	1105
4	212	125781	1105
4	213	125875	1105
4	214	125930	1104
4	215	125935	1103
4	216	126041	1102
4	217	126050	1099
4	218	126051	1096
4	219	126056	1093
4	220	126060	1085
4	221	126063	1082
4	222	126271	1081
4	223	126362	1081
4	224	126531	1078
4	225	126534	1072
4	226	126565	1071
4	227	126569	1069
4	228	126569	1065
4	229	126574	1064
4	230	126581	1056
4	231	126587	1054
4	232	126599	1051
4	233	126605	1047
4	234	126608	1044
4	235	126608	1044
4	236	126624	1041
4	237	126630	1041
4	238	126636	1039
4	239	126643	1035
4	240	126649	1035
4	241	126653	1034
4	242	126657	1027
4	243	126660	1026
4	244	126664	1019
4	245	126667	1017
4	246	126671	1014
4	247	126673	1011
4	248	127107	1011
4	249	127116	1008
4	250	127117	1005
4	251	127119	1001
4	252	127121	995
4	253	127124	992
4	254	127230	992
4	255	127232	992
4	256	127235	991
4	257	127246	986
4	258	127246	986
4	259	127250	986
4	260	127253	985
4	261	127254	983
4	262	127637	981
4	263	127644	979
4	264	127645	976
4	265	127710	975
4	266	127712	974
4	267	127740	973
4	268	127819	971
4	269	127849	970
4	270	128223	969
4	271	128271	969
4	272	128276	956
4	273	128277	956
4	274	128278	953
4	275	128284	952
4	276	128291	945
4	277	128292	945
4	278	128300	942
4	279	128342	942
4	280	128344	942
4	281	128345	940
4	282	128347	939
4	283	128433	938
4	284	128438	936
4	285	128439	928
4	286	128444	921
4	287	128445	919
4	288	128446	917
4	289	128507	914
4	290	128512	914
4	291	128514	914
4	292	128564	913
4	293	128572	913
4	294	128642	913
4	295	128643	913
4	296	128690	912
4	297	128691	912
4	298	128693	911
4	299	128698	909
4	300	128701	901
4	301	128705	896
4	302	128706	891
4	303	128707	891
4	304	128710	889
4	305	128714	888
4	306	128775	887
4	307	128817	887
4	308	128828	887
4	309	128881	887
4	310	128936	887
4	311	128952	883
4	312	128953	881
4	313	128956	880
4	314	128997	880
4	315	129000	877
4	316	129005	876
4	317	129030	876
4	318	129050	876
4	319	129051	875
4	320	129054	873
4	321	129057	873
4	322	129058	871
4	323	129058	869
4	324	129074	869
4	325	129092	868
4	326	129093	867
4	327	129173	866
4	328	129199	866
4	329	129202	864
4	330	129202	864
5	1	53417	53417
5	2	64398	27968
5	3	70224	20423
5	4	78753	17195
5	5	80987	14471
5	6	82935	11377
5	7	84038	9978
5	8	87473	9292
5	9	91377	8815
5	10	92266	8286
5	11	93399	7409
5	12	95360	7128
5	13	96004	6785
5	14	96463	6196
5	15	97526	5995
5	16	98043	5734
5	17	98732	5642
5	18	98894	5330
5	19	99492	5214
5	20	99959	5011
5	21	100902	4922
5	22	101176	4758
5	23	101611	4524
5	24	103037	4476
5	25	103235	4290
5	26	103676	4239
5	27	103929	4097
5	28	104140	3975
5	29	105510	3933
5	30	105715	3865
5	31	105860	3778
5	32	106135	3720
5	33	106286	3637
5	34	106387	3564
5	35	107611	3528
5	36	107986	3517
5	37	108059	3420
5	38	108107	3357
5	39	108215	3294
5	40	108900	3256
5	41	109050	3235
5	42	109354	3194
5	43	109408	3138
5	44	110262	3100
5	45	110300	3056
5	46	110438	3037
5	47	110506	2991
5	48	110620	2922
5	49	110686	2894
5	50	111451	2877
5	51	111566	2816
5	52	111602	2790
5	53	111728	2661
5	54	111760	2637
5	55	111814	2614
5	56	111838	2583
5	57	111928	2558
5	58	112190	2539
5	59	112210	2523
5	60	112502	2503
5	61	113080	2490
5	62	114396	2479
5	63	114763	2471
5	64	115291	2459
5	65	115309	2437
5	66	115907	2427
5	67	116223	2415
5	68	116388	2363
5	69	116428	2342
5	70	116443	2322
5	71	116638	2308
5	72	116918	2293
5	73	117003	2283
5	74	117039	2263
5	75	117438	2259
5	76	117821	2253
5	77	117857	2212
5	78	117877	2199
5	79	118125	2190
5	80	118150	2126
5	81	118464	2122
5	82	118490	2115
5	83	118533	2100
5	84	118561	2075
5	85	118570	2066
5	86	118616	2049
5	87	118660	2044
5	88	118740	2020
5	89	118825	2019
5	90	118984	2011
5	91	119345	2005
5	92	119547	2004
5	93	119565	1991
5	94	119702	1981
5	95	119730	1965
5	96	120081	1960
5	97	120155	1959
5	98	120194	1949
5	99	120203	1942
5	100	120237	1926
5	101	120349	1915
5	102	120393	1908
5	103	120416	1876
5	104	120431	1864
5	105	120455	1814
5	106	120466	1807
5	107	120721	1804
5	108	120758	1802
5	109	120776	1786
5	110	120914	1782
5	111	120940	1775
5	112	120946	1765
5	113	120964	1757
5	114	121105	1754
5	115	121123	1747
5	116	121139	1738
5	117	121161	1730
5	118	121183	1724
5	119	121199	1718
5	120	121218	1710
5	121	121256	1701
5	122	121558	1699
5	123	121607	1690
5	124	121670	1686
5	125	121681	1680
5	126	121710	1679
5	127	121861	1676
5	128	121867	1664
5	129	121871	1652
5	130	122096	1649
5	131	122143	1644
5	132	122262	1638
5	133	122287	1632
5	134	122460	1632
5	135	122470	1622
5	136	122656	1620
5	137	122676	1610
5	138	122799	1609
5	139	122802	1598
5	140	122811	1597
5	141	122835	1597
5	142	122842	1595
5	143	122909	1590
5	144	122919	1581
5	145	122926	1580
5	146	122929	1576
5	147	122932	1572
5	148	122947	1566
5	149	123055	1566
5	150	123129	1564
5	151	123138	1562
5	152	123146	1555
5	153	123174	1547
5	154	123189	1517
5	155	123205	1513
5	156	123220	1488
5	157	123226	1475
5	158	123368	1475
5	159	123376	1463
5	160	123382	1447
5	161	123411	1438
5	162	123424	1430
5	163	123441	1426
5	164	123498	1412
5	165	123513	1406
5	166	123517	1404
5	167	123521	1398
5	168	123534	1391
5	169	123551	1384
5	170	123559	1381
5	171	123685	1381
5	172	123706	1374
5	173	123945	1372
5	174	123956	1369
5	175	123969	1367
5	176	123981	1334
5	177	124011	1327
5	178	124015	1321
5	179	124025	1317
5	180	124033	1314
5	181	124039	1307
5	182	124047	1305
5	183	124050	1300
5	184	124056	1297
5	185	124061	1290
5	186	124244	1287
5	187	124249	1280
5	188	124259	1278
5	189	124315	1277
5	190	124834	1273
5	191	124844	1256
5	192	124857	1242
5	193	124866	1241
5	194	124870	1237
5	195	124944	1237
5	196	124952	1233
5	197	125040	1233
5	198	125049	1232
5	199	125117	1230
5	200	125123	1229
5	201	125171	1227
5	202	125181	1215
5	203	125186	1190
5	204	125189	1185
5	205	125198	1182
5	206	125201	1176
5	207	125207	1170
5	208	125241	1169
5	209	125334	1168
5	210	125336	1162
5	211	125380	1162
5	212	125394	1160
5	213	125396	1157
5	214	125915	1155
5	215	126051	1154
5	216	126058	1153
5	217	126061	1150
5	218	126163	1149
5	219	126267	1148
5	220	126285	1141
5	221	126289	1138
5	222	126294	1135
5	223	126368	1135
5	224	126372	1130
5	225	126459	1128
5	226	126474	1128
5	227	126499	1128
5	228	126502	1115
5	229	126507	1107
5	230	126610	1107
5	231	126614	1102
5	232	126718	1102
5	233	126725	1102
5	234	126726	1097
5	235	126727	1097
5	236	126728	1095
5	237	126741	1091
5	238	126743	1088
5	239	127074	1087
5	240	127082	1076
5	241	127088	1068
5	242	127090	1066
5	243	127139	1065
5	244	127142	1051
5	245	127143	1050
5	246	127144	1050
5	247	127151	1049
5	248	127155	1048
5	249	127160	1046
5	250	127539	1044
5	251	127544	1034
5	252	127544	1032
5	253	127589	1031
5	254	127597	1028
5	255	127599	1019
5	256	127599	1018
5	257	127606	1017
5	258	127719	1016
5	259	127847	1015
5	260	127848	1014
5	261	127879	1013
5	262	127883	1001
5	263	127886	1000
5	264	127889	996
5	265	127890	993
5	266	127967	993
5	267	127967	988
5	268	128052	988
5	269	128053	986
5	270	128056	985
5	271	128058	985
5	272	128064	981
5	273	128064	974
5	274	128068	970
5	275	128103	970
5	276	128460	970
5	277	128463	966
5	278	128465	961
5	279	128556	959
5	280	128558	956
5	281	128566	951
5	282	128596	950
5	283	128647	950
5	284	128648	949
5	285	128650	946
5	286	128650	945
5	287	128650	943
5	288	128650	943
5	289	128653	938
5	290	128655	938
5	291	128658	936
5	292	128659	934
5	293	128664	933
5	294	128758	933
5	295	128827	931
5	296	128854	928
5	297	128855	926
5	298	128856	922
5	299	128863	921
5	300	128870	920
5	301	128872	920
5	302	128939	920
5	303	128939	920
5	304	128942	917
5	305	128950	911
5	306	129005	911
5	307	129005	908
5	308	129007	907
5	309	129011	905
5	310	129011	901
5	311	129011	898
5	312	129048	898
5	313	129052	898
5	314	129054	893
5	315	129054	889
5	316	129061	887
5	317	129073	887
5	318	129100	886
5	319	129101	879
5	320	129102	879
5	321	129103	877
5	322	129105	874
5	323	129106	873
5	324	129108	872
5	325	129111	870
5	326	129161	870
5	327	129162	868
5	328	129162	865
5	329	129190	864
5	330	129202	864
6	1	33626	33626
6	2	44707	22745
6	3	56413	16700
6	4	61830	13952
6	5	74374	12019
6	6	77308	10701
6	7	80004	9358
6	8	87426	8694
6	9	91747	8311
6	10	92203	7670
6	11	92497	7253
6	12	95179	7026
6	13	96754	6854
6	14	97462	6335
6	15	98048	6049
6	16	98601	5761
6	17	100632	5612
6	18	100632	5612
6	19	100981	5443
6	20	101814	5307
6	21	102062	5123
6	22	102220	4961
6	23	102560	4717
6	24	103259	4673
6	25	104525	4562
6	26	105094	4511
6	27	105758	4404
6	28	105976	4248
6	29	106145	4159
6	30	106364	4077
6	31	106521	3889
6	32	107457	3858
6	33	107612	3776
6	34	107765	3719
6	35	107899	3651
6	36	108948	3607
6	37	109064	3535
6	38	109222	3473
6	39	110116	3451
6	40	110149	3393
6	41	110267	3336
6	42	110381	3287
6	43	110437	3232
6	44	110511	3179
6	45	110646	3119
6	46	110738	3094
6	47	110878	3037
6	48	111446	2995
6	49	111490	2977
6	50	112195	2962
6	51	112227	2908
6	52	112892	2886
6	53	113534	2861
6	54	114152	2844
6	55	114395	2809
6	56	114498	2665
6	57	114838	2646
6	58	115058	2638
6	59	115109	2609
6	60	115304	2574
6	61	115325	2533
6	62	115375	2525
6	63	116295	2512
6	64	116335	2483
6	65	116384	2465
6	66	116797	2454
6	67	116841	2436
6	68	116879	2411
6	69	116935	2355
6	70	117257	2347
6	71	117375	2321
6	72	117405	2295
6	73	117449	2263
6	74	117480	2257
6	75	117502	2235
6	76	117602	2209
6	77	117624	2197
6	78	117657	2181
6	79	117686	2165
6	80	118026	2155
6	81	118069	2095
6	82	118279	2087
6	83	118453	2075
6	84	118481	2063
6	85	118517	2056
6	86	118531	2048
6	87	118670	2044
6	88	118984	2037
6	89	119025	2019
6	90	119041	2009
6	91	119064	1993
6	92	119095	1980
6	93	119387	1974
6	94	119403	1950
6	95	119414	1924
6	96	119672	1917
6	97	119695	1904
6	98	119712	1891
6	99	119737	1885
6	100	119763	1872
6	101	119786	1859
6	102	119806	1830
6	103	119824	1821
6	104	119990	1814
6	105	120020	1774
6	106	120060	1770
6	107	120076	1753
6	108	120093	1743
6	109	120109	1732
6	110	120373	1726
6	111	120391	1708
6	112	120476	1703
6	113	120710	1699
6	114	120742	1691
6	115	120750	1683
6	116	120814	1662
6	117	120821	1660
6	118	120930	1653
6	119	120937	1650
6	120	121090	1650
6	121	121107	1643
6	122	121215	1642
6	123	121240	1616
6	124	121268	1606
6	125	121277	1598
6	126	121283	1592
6	127	121299	1551
6	128	121301	1541
6	129	121317	1513
6	130	121508	1508
6	131	121725	1504
6	132	121733	1486
6	133	121741	1476
6	134	121748	1470
6	135	121756	1465
6	136	122029	1463
6	137	122048	1456
6	138	122287	1450
6	139	122302	1429
6	140	122364	1429
6	141	122379	1420
6	142	122442	1418
6	143	122444	1413
6	144	122612	1409
6	145	122630	1381
6	146	122747	1381
6	147	122902	1380
6	148	122907	1368
6	149	122919	1362
6	150	123000	1361
6	151	123011	1360
6	152	123027	1357
6	153	123260	1355
6	154	123305	1346
6	155	123308	1339
6	156	123322	1336
6	157	123327	1330
6	158	123352	1316
6	159	123356	1305
6	160	123446	1303
6	161	123451	1297
6	162	123454	1291
6	163	123457	1288
6	164	123470	1283
6	165	123481	1282
6	166	123485	1278
6	167	123486	1272
6	168	123597	1269
6	169	123725	1268
6	170	123730	1263
6	171	123739	1256
6	172	123747	1247
6	173	123858	1243
6	174	123859	1240
6	175	123883	1240
6	176	123888	1237
6	177	123893	1227
6	178	123898	1227
6	179	123899	1219
6	180	123903	1216
6	181	123941	1209
6	182	124035	1209
6	183	124177	1206
6	184	124178	1200
6	185	124187	1196
6	186	124250	1196
6	187	124261	1189
6	188	124336	1185
6	189	124347	1180
6	190	124360	1174
6	191	124484	1171
6	192	124486	1166
6	193	124656	1164
6	194	124664	1153
6	195	124670	1151
6	196	124680	1148
6	197	124687	1137
6	198	124689	1136
6	199	124693	1130
6	200	124781	1129
6	201	124783	1127
6	202	124840	1126
6	203	125378	1124
6	204	125398	1122
6	205	125458	1120
6	206	125548	1117
6	207	125677	1117
6	208	125678	1114
6	209	125682	1113
6	210	125686	1106
6	211	125693	1106
6	212	125704	1104
6	213	125726	1102
6	214	125758	1099
6	215	125759	1097
6	216	125863	1095
6	217	125869	1091
6	218	125875	1089
6	219	125883	1089
6	220	126005	1089
6	221	126008	1082
6	222	126017	1075
6	223	126406	1071
6	224	126412	1064
6	225	126418	1061
6	226	126464	1061
6	227	126557	1061
6	228	126573	1059
6	229	126619	1058
6	230	126635	1052
6	231	126641	1050
6	232	126687	1050
6	233	126791	1047
6	234	126799	1044
6	235	126903	1044
6	236	126932	1044
6	237	126950	1033
6	238	126950	1028
6	239	127249	1026
6	240	127252	1022
6	241	127255	1020
6	242	127257	1017
6	243	127261	1008
6	244	127267	1006
6	245	127282	1005
6	246	127451	1004
6	247	127454	999
6	248	127461	998
6	249	127463	998
6	250	127465	991
6	251	127467	989
6	252	127502	988
6	253	127511	988
6	254	127513	987
6	255	127517	975
6	256	127529	973
6	257	127531	973
6	258	127534	973
6	259	127536	970
6	260	127560	969
6	261	127563	966
6	262	127611	966
6	263	128070	966
6	264	128074	964
6	265	128081	963
6	266	128151	963
6	267	128155	960
6	268	128159	960
6	269	128173	960
6	270	128180	957
6	271	128185	956
6	272	128188	956
6	273	128188	956
6	274	128190	955
6	275	128190	954
6	276	128228	953
6	277	128231	952
6	278	128234	946
6	279	128235	946
6	280	128235	940
6	281	128244	939
6	282	128244	938
6	283	128301	938
6	284	128324	938
6	285	128327	934
6	286	128328	930
6	287	128330	927
6	288	128338	923
6	289	128418	923
6	290	128419	923
6	291	128561	923
6	292	128569	913
6	293	128572	911
6	294	128572	909
6	295	128623	908
6	296	128650	908
6	297	128656	906
6	298	128657	902
6	299	128664	900
6	300	128670	900
6	301	128776	900
6	302	128776	899
6	303	128794	899
6	304	128797	899
6	305	128797	899
6	306	128803	897
6	307	128804	896
6	308	128805	896
6	309	128805	894
6	310	128886	893
6	311	128887	890
6	312	128888	888
6	313	128892	888
6	314	128900	888
6	315	128992	888
6	316	128997	887
6	317	128999	884
6	318	129000	880
6	319	129018	877
6	320	129019	877
6	321	129048	877
6	322	129107	876
6	323	129109	874
6	324	129112	872
6	325	129114	870
6	326	129175	870
6	327	129177	866
6	328	129178	865
6	329	129191	864
6	330	129202	864
7	1	53308	53308
7	2	64015	27994
7	3	68749	18233
7	4	72958	14648
7	5	76633	12537
7	6	82845	11631
7	7	84217	9941
7	8	86597	9469
7	9	90166	8931
7	10	93615	8577
7	11	94071	7852
7	12	96663	7626
7	13	98308	7447
7	14	98967	6873
7	15	100230	6580
7	16	100753	6234
7	17	101819	6139
7	18	101985	5880
[truncated: 328,002+ more rows]

## Sheet: S7
Supp. Table S7. The distribution of SVs between CIND pigs and EDOM pigs.
Sample ID	Abbrev	Geographic group	INV	DUP	INS	DEL	Total SV
TDUR19	TDUR	EDOM	288	1698	9146	20087	31219
ADUR12	ADUR	EDOM	299	1800	9724	20143	31966
ADUR23	ADUR	EDOM	302	1711	9908	20190	32111
ADUR19	ADUR	EDOM	317	1777	9783	20286	32163
CDUR10	CDUR	EDOM	334	1779	9605	20777	32495
ADUR9	ADUR	EDOM	320	1762	9759	20727	32568
CDUR17	CDUR	EDOM	335	1810	9444	21007	32596
ADUR30	ADUR	EDOM	319	1804	9933	20642	32698
ADUR22	ADUR	EDOM	319	1775	9995	20642	32731
ADUR2	ADUR	EDOM	321	1776	9929	20711	32737
CDUR25	CDUR	EDOM	322	1805	9487	21207	32821
CDUR16	CDUR	EDOM	332	1851	9413	21233	32829
TDUR16	TDUR	EDOM	295	1692	9267	21582	32836
ADUR16	ADUR	EDOM	333	1810	10052	20651	32846
CDUR9	CDUR	EDOM	328	1774	9607	21188	32897
CDUR8	CDUR	EDOM	326	1793	9533	21268	32920
CDUR6	CDUR	EDOM	322	1818	9670	21113	32923
ADUR13	ADUR	EDOM	323	1812	9952	20902	32989
ADUR7	ADUR	EDOM	310	1797	9836	21054	32997
ADUR14	ADUR	EDOM	327	1820	9969	20905	33021
CDUR13	CDUR	EDOM	334	1807	9728	21177	33046
CDUR29	CDUR	EDOM	319	1822	9720	21242	33103
ADUR28	ADUR	EDOM	326	1818	9980	20981	33105
ADUR15	ADUR	EDOM	332	1875	10131	20772	33110
ADUR26	ADUR	EDOM	317	1823	10015	21014	33169
ADUR25	ADUR	EDOM	323	1784	9974	21110	33191
CDUR18	CDUR	EDOM	331	1827	9530	21525	33213
TDUR7	TDUR	EDOM	303	1720	9456	21756	33235
ADUR27	ADUR	EDOM	322	1776	10151	20999	33248
CDUR5	CDUR	EDOM	347	1799	9821	21295	33262
CDUR24	CDUR	EDOM	308	1798	9435	21756	33297
CDUR1	CDUR	EDOM	333	1792	9545	21636	33306
CDUR11	CDUR	EDOM	336	1801	9727	21447	33311
ADUR17	ADUR	EDOM	338	1839	10027	21121	33325
CDUR26	CDUR	EDOM	321	1821	9765	21424	33331
ADUR8	ADUR	EDOM	309	1870	10170	20983	33332
CDUR3	CDUR	EDOM	316	1831	9742	21461	33350
CDUR27	CDUR	EDOM	319	1847	9745	21439	33350
CDUR14	CDUR	EDOM	336	1793	9658	21564	33351
CDUR23	CDUR	EDOM	323	1821	9651	21610	33405
CDUR20	CDUR	EDOM	343	1810	9790	21477	33420
ADUR4	ADUR	EDOM	310	1788	10174	21203	33475
CDUR2	CDUR	EDOM	339	1844	9836	21476	33495
CDUR4	CDUR	EDOM	301	1808	9803	21595	33507
CDUR7	CDUR	EDOM	331	1839	9704	21663	33537
ADUR5	ADUR	EDOM	339	1853	10093	21290	33575
CDUR22	CDUR	EDOM	318	1836	9730	21712	33596
ADUR29	ADUR	EDOM	342	1867	10116	21301	33626
ADUR10	ADUR	EDOM	323	1870	10171	21299	33663
CDUR15	CDUR	EDOM	332	1831	9908	21622	33693
ADUR21	ADUR	EDOM	328	1890	10182	21323	33723
ADUR6	ADUR	EDOM	317	1856	10373	21203	33749
ADUR20	ADUR	EDOM	325	1891	10063	21475	33754
CDUR19	CDUR	EDOM	331	1839	9837	21800	33807
CDUR21	CDUR	EDOM	351	1859	9877	21721	33808
CDUR12	CDUR	EDOM	331	1864	9855	21776	33826
TDUR5	TDUR	EDOM	302	1758	9574	22343	33977
CDUR28	CDUR	EDOM	341	1813	9898	21931	33983
ADUR1	ADUR	EDOM	350	1832	10209	21603	33994
NLR12	NLR	EDOM	359	2010	10589	24627	37585
WLR11	WLR	EDOM	337	1917	10675	24715	37644
NLR22	NLR	EDOM	339	2007	10595	24810	37751
WLR4	WLR	EDOM	352	1917	10826	24675	37770
FLR1	FLR	EDOM	357	1952	10648	24881	37838
NLR23	NLR	EDOM	348	1946	10829	24846	37969
NLR17	NLR	EDOM	347	1994	10655	24989	37985
NLR11	NLR	EDOM	353	1999	10541	25189	38082
NLR16	NLR	EDOM	357	2006	10543	25184	38090
LW18	LW	EDOM	374	2003	11333	24389	38099
NLR9	NLR	EDOM	334	1956	10721	25127	38138
NLR27	NLR	EDOM	344	1965	10622	25224	38155
NLR8	NLR	EDOM	353	1977	10586	25242	38158
NLR19	NLR	EDOM	352	1973	10720	25141	38186
FLR10	FLR	EDOM	348	1997	10675	25172	38192
NLR29	NLR	EDOM	352	1990	10746	25122	38210
NLR18	NLR	EDOM	341	2002	10680	25204	38227
NLR13	NLR	EDOM	355	2074	10725	25099	38253
NLR5	NLR	EDOM	340	1932	10681	25313	38266
NLR3	NLR	EDOM	343	1972	10659	25304	38278
WLR24	WLR	EDOM	347	1928	10694	25324	38293
NLR4	NLR	EDOM	366	1967	10735	25240	38308
LW22	LW	EDOM	379	2013	11580	24373	38345
NLR1	NLR	EDOM	336	1985	10659	25373	38353
NLR14	NLR	EDOM	362	2001	10780	25227	38370
WLR2	WLR	EDOM	335	1971	10989	25078	38373
NLR10	NLR	EDOM	344	1991	10718	25333	38386
DLY4	DLY	DLY	347	2098	11352	24591	38388
NLR21	NLR	EDOM	366	2008	10767	25283	38424
NLR26	NLR	EDOM	346	2018	10712	25350	38426
NLR28	NLR	EDOM	339	2004	10791	25301	38435
NLR25	NLR	EDOM	355	2002	10783	25306	38446
NLR20	NLR	EDOM	341	2009	10779	25322	38451
WLR16	WLR	EDOM	355	1977	10848	25282	38462
LW20	LW	EDOM	376	2021	11627	24504	38528
NLR24	NLR	EDOM	365	1996	10778	25402	38541
WLR14	WLR	EDOM	340	1986	10740	25521	38587
WLR5	WLR	EDOM	348	2017	10683	25546	38594
LW19	LW	EDOM	371	2088	11634	24504	38597
WLR9	WLR	EDOM	353	2008	10812	25431	38604
LW30	LW	EDOM	381	2023	11568	24639	38611
WLR7	WLR	EDOM	356	1997	10773	25492	38618
LIC18	LIC	NCN	375	2072	11998	24190	38635
FLR19	FLR	EDOM	335	1973	10873	25459	38640
WLR1	WLR	EDOM	355	2034	10845	25414	38648
WLR8	WLR	EDOM	356	2008	10603	25683	38650
WLR23	WLR	EDOM	342	1933	10879	25504	38658
FLR9	FLR	EDOM	359	1964	10908	25428	38659
WLR10	WLR	EDOM	363	2028	10819	25454	38664
FLR4	FLR	EDOM	367	1976	10821	25504	38668
FLR27	FLR	EDOM	368	1989	10779	25554	38690
LW10	LW	EDOM	380	2038	11756	24527	38701
WLR18	WLR	EDOM	350	1987	10799	25578	38714
DLY1	DLY	DLY	378	2046	11312	24980	38716
NLR7	NLR	EDOM	364	1999	10771	25587	38721
FLR13	FLR	EDOM	341	1994	10977	25417	38729
LW3	LW	EDOM	379	2046	11567	24758	38750
NLR6	NLR	EDOM	361	2034	10786	25578	38759
NLR15	NLR	EDOM	366	2017	10898	25510	38791
DLY5	DLY	DLY	390	2089	11389	24935	38803
NLR2	NLR	EDOM	348	1975	10936	25551	38810
LW11	LW	EDOM	383	2088	11898	24453	38822
FLR6	FLR	EDOM	356	1973	10922	25572	38823
FLR8	FLR	EDOM	368	1952	10858	25656	38834
DLY3	DLY	DLY	386	2064	11432	24954	38836
DLY17	DLY	DLY	374	2228	11513	24741	38856
LW16	LW	EDOM	389	2054	11641	24772	38856
DLY15	DLY	DLY	403	2170	11343	24947	38863
FLR20	FLR	EDOM	364	1993	10932	25585	38874
WLR13	WLR	EDOM	364	2061	10883	25583	38891
LW4	LW	EDOM	387	1994	11664	24849	38894
DLY13	DLY	DLY	357	1871	11215	25452	38895
LW5	LW	EDOM	398	2064	11597	24852	38911
LW28	LW	EDOM	394	2129	11773	24621	38917
FLR25	FLR	EDOM	358	1996	10991	25594	38939
LW8	LW	EDOM	380	2101	11656	24812	38949
FLR3	FLR	EDOM	357	1994	10949	25654	38954
DLY9	DLY	DLY	391	2033	11322	25209	38955
WLR27	WLR	EDOM	370	2045	10851	25691	38957
DLY7	DLY	DLY	371	2080	11558	24950	38959
WLR12	WLR	EDOM	358	1973	10718	25912	38961
LW7	LW	EDOM	369	2070	11685	24843	38967
FLR28	FLR	EDOM	369	2000	10935	25668	38972
WLR3	WLR	EDOM	327	1998	11095	25564	38984
FLR12	FLR	EDOM	366	1988	10968	25663	38985
DLY19	DLY	DLY	387	2145	11073	25404	39009
LW13	LW	EDOM	405	2091	11649	24870	39015
LW23	LW	EDOM	389	2033	11708	24887	39017
LW15	LW	EDOM	381	2022	11763	24859	39025
WLR25	WLR	EDOM	374	2067	10903	25703	39047
DLY10	DLY	DLY	365	2083	11439	25169	39056
DLY8	DLY	DLY	367	2131	11397	25173	39068
LW1	LW	EDOM	395	2117	11623	24938	39073
FLR15	FLR	EDOM	377	2017	10900	25781	39075
WLR6	WLR	EDOM	349	2035	11078	25652	39114
FLR23	FLR	EDOM	378	1963	10929	25859	39129
LIC8	LIC	NCN	380	2092	12041	24627	39140
LW2	LW	EDOM	388	2085	11750	24921	39144
FLR11	FLR	EDOM	356	2020	11040	25729	39145
LW12	LW	EDOM	374	2070	11600	25111	39155
WLR15	WLR	EDOM	354	2074	10864	25864	39156
FLR29	FLR	EDOM	357	2025	10812	25964	39158
LW6	LW	EDOM	398	2130	11594	25039	39161
LW17	LW	EDOM	377	2070	11859	24865	39171
WLR26	WLR	EDOM	370	2041	11044	25772	39227
LW21	LW	EDOM	387	2101	11665	25083	39236
FLR16	FLR	EDOM	381	2038	10928	25897	39244
LW25	LW	EDOM	379	2039	11713	25115	39246
LW9	LW	EDOM	391	2105	11748	25013	39257
WLR22	WLR	EDOM	356	2022	10797	26092	39267
LW29	LW	EDOM	396	2036	11877	25033	39342
FLR5	FLR	EDOM	383	1989	10929	26046	39347
DLY2	DLY	DLY	390	2094	11323	25549	39356
FLR7	FLR	EDOM	361	2044	11098	25855	39358
LW26	LW	EDOM	382	2106	11720	25162	39370
DLY16	DLY	DLY	368	2085	11352	25582	39387
LW27	LW	EDOM	373	2067	11872	25081	39393
DLY11	DLY	DLY	369	2012	11163	25875	39419
DLY6	DLY	DLY	394	2052	11305	25677	39428
DLY14	DLY	DLY	390	2095	11527	25417	39429
LIC15	LIC	NCN	395	2101	12209	24740	39445
FLR14	FLR	EDOM	345	2022	11137	25959	39463
FLR17	FLR	EDOM	368	2013	11052	26056	39489
LW14	LW	EDOM	378	2098	11879	25158	39513
LIC3	LIC	NCN	397	2159	12583	24439	39578
FLR18	FLR	EDOM	363	2064	10851	26319	39597
FLR24	FLR	EDOM	363	2006	11032	26198	39599
FLR22	FLR	EDOM	384	2034	10986	26211	39615
DLY18	DLY	DLY	398	2137	11459	25662	39656
FLR2	FLR	EDOM	340	2087	11081	26214	39722
FLR21	FLR	EDOM	348	2021	11093	26285	39747
LIC10	LIC	NCN	407	2162	12664	24574	39807
LIC14	LIC	NCN	389	2089	12090	25241	39809
LIC11	LIC	NCN	388	2137	12251	25051	39827
FLR26	FLR	EDOM	376	2105	11043	26306	39830
LIC5	LIC	NCN	386	2139	12096	25241	39862
LIC9	LIC	NCN	402	2180	12339	25068	39989
LIC13	LIC	NCN	386	2119	12577	24951	40033
LIC16	LIC	NCN	410	2119	12393	25281	40203
LIC12	LIC	NCN	393	2104	12266	25499	40262
DLY12	DLY	DLY	394	2189	11689	26118	40390
LIC1	LIC	NCN	391	2130	12407	25522	40450
LIC7	LIC	NCN	403	2150	12263	25709	40525
LIC4	LIC	NCN	373	2210	12548	25632	40763
LIC2	LIC	NCN	392	2205	12525	25877	40999
PIT1	PIT	EDOM	368	2218	11912	26765	41263
BK5	BK	EDOM	402	2232	12208	26437	41279
BK1	BK	EDOM	379	2250	12030	26807	41466
LIC6	LIC	NCN	418	2229	12890	26035	41572
BK6	BK	EDOM	376	2388	12265	27563	42592
PIT2	PIT	EDOM	400	2292	12249	27664	42605
PIT3	PIT	EDOM	387	2404	12517	28052	43360
BAM4	BAM	NCN	452	2609	14526	31995	49582
BAM5	BAM	NCN	519	2665	14843	32664	50691
NJ6	NJ	SWCN	485	2593	14681	32969	50728
MIN4	MIN	NCN	465	2795	14935	32552	50747
BAM1	BAM	NCN	454	2643	14958	32760	50815
RC2	RC	SWCN	490	2505	14967	33197	51159
BAM3	BAM	NCN	480	2751	14873	33173	51277
LWU3	LWU	NCN	531	2782	14933	33141	51387
BS1	BS	SWCN	481	2713	15047	33351	51592
MIN5	MIN	NCN	474	2904	15182	33196	51756
EHL18	EHL	ECN	472	2737	15083	33476	51768
EHL15	EHL	ECN	458	2744	15131	33445	51778
BAM6	BAM	NCN	473	2727	15242	33386	51828
EHL13	EHL	ECN	493	2767	15152	33442	51854
EHL9	EHL	ECN	476	2804	15086	33530	51896
EHL2	EHL	ECN	485	2716	15109	33636	51946
NJ4	NJ	SWCN	508	2692	15230	33538	51968
MIN3	MIN	NCN	479	2904	15153	33456	51992
EHL17	EHL	ECN	485	2711	15154	33698	52048
EHL14	EHL	ECN	476	2712	15127	33740	52055
EHL16	EHL	ECN	464	2771	15221	33626	52082
EHL8	EHL	ECN	473	2759	15162	33754	52148
EHL4	EHL	ECN	483	2790	15213	33691	52177
EHL10	EHL	ECN	473	2754	15143	33809	52179
EHL11	EHL	ECN	481	2789	15437	33533	52240
NJ5	NJ	SWCN	533	2757	15323	33693	52306
TT2	TT	SWCN	484	2692	15295	33925	52396
EHL12	EHL	ECN	499	2790	15295	33875	52459
NJ1	NJ	SWCN	504	2758	15304	33940	52506
NJ2	NJ	SWCN	502	2807	15308	33895	52512
TT5	TT	SWCN	515	2763	15282	33986	52546
BS6	BS	SWCN	496	2747	15393	34082	52718
MIN2	MIN	NCN	500	2946	15539	33733	52718
MS2	MS	ECN	467	2892	15866	33573	52798
MS9	MS	ECN	479	2870	15621	33837	52807
TT4	TT	SWCN	490	2810	15220	34311	52831
MS3	MS	ECN	483	2877	15725	33834	52919
NJ3	NJ	SWCN	506	2741	15470	34208	52925
MIN6	MIN	NCN	514	3006	15593	33832	52945
BAM2	BAM	NCN	487	2749	15727	34002	52965
TT3	TT	SWCN	500	2751	15557	34162	52970
MS1	MS	ECN	474	2952	15992	33561	52979
MS7	MS	ECN	494	2920	15667	33901	52982
BS3	BS	SWCN	527	2778	15455	34235	52995
MS5	MS	ECN	492	2934	15928	33662	53016
MS11	MS	ECN	482	2871	15755	33919	53027
MIN1	MIN	NCN	499	3000	15723	33831	53053
TT1	TT	SWCN	521	2736	15281	34545	53083
TT6	TT	SWCN	531	2766	15445	34371	53113
LWU2	LWU	NCN	522	2917	15711	34014	53164
LWU1	LWU	NCN	512	2956	15704	34048	53220
HT6	HT	NCN	487	2996	15652	34166	53301
LWU5	LWU	NCN	521	3015	15670	34102	53308
BS4	BS	SWCN	522	2805	15583	34449	53359
LWU4	LWU	NCN	491	3031	15639	34256	53417
BS5	BS	SWCN	512	2809	15628	34552	53501
MS6	MS	ECN	498	2952	16088	34013	53551
BS2	BS	SWCN	535	2831	15458	34731	53555
LWU6	LWU	NCN	504	3033	15835	34199	53571
HT3	HT	NCN	484	2973	15918	34260	53635
HT1	HT	NCN	507	3037	15901	34295	53740
MS4	MS	ECN	493	2996	15997	34347	53833
LUC1	LUC	SCN	505	3035	15857	34818	54215
LUC5	LUC	SCN	521	3122	15898	34844	54385
LUC3	LUC	SCN	518	3008	15958	34909	54393
GST1	GST	SWCN	480	3053	16069	34809	54411
LUC6	LUC	SCN	542	3089	15965	34855	54451
LUC4	LUC	SCN	558	3124	15906	34899	54487
TT7	TT	SWCN	519	3029	16093	34863	54504
HT4	HT	NCN	505	3066	16185	34782	54538
LUC2	LUC	SCN	537	3133	16007	34981	54658
TT8	TT	SWCN	540	3047	16271	34864	54722
EHL19	EHL	ECN	517	3082	16175	34975	54749
TT9	TT	SWCN	512	2974	16369	34993	54848
BMX5	BMX	SCN	540	3126	16162	35081	54909
BMX2	BMX	SCN	529	3121	16188	35217	55055
SCT1	SCT	SWCN	508	3056	16260	35258	55082
SCT6	SCT	SWCN	542	3126	16271	35175	55114
EHL1	EHL	ECN	524	3074	16330	35213	55141
EHL20	EHL	ECN	525	3073	16333	35221	55152
ZJWB2	ZJWB	CNWB	484	3012	16130	35591	55217
GST2	GST	SWCN	501	3129	16295	35351	55276
GST3	GST	SWCN	524	3154	16281	35329	55288
TT10	TT	SWCN	518	2938	16752	35095	55303
HT2	HT	NCN	513	3131	16599	35141	55384
RC4	RC	SWCN	506	3043	16808	35028	55385
WZS1	WZS	SCN	534	3087	16428	35337	55386
TT12	TT	SWCN	546	3086	16383	35434	55449
ZJWB1	ZJWB	CNWB	507	3063	16332	35548	55450
GST4	GST	SWCN	503	3159	16352	35505	55519
HT5	HT	NCN	528	3126	16571	35386	55611
BMX3	BMX	SCN	537	3111	16468	35524	55640
BMX6	BMX	SCN	548	3166	16436	35507	55657
RC5	RC	SWCN	506	3118	16568	35518	55710
EHL3	EHL	ECN	533	3082	16382	35738	55735
NCWB1	NCWB	CNWB	511	3084	16702	35455	55752
EHL6	EHL	ECN	538	3080	16304	35853	55775
WZS2	WZS	SCN	531	3120	16498	35628	55777
EHL7	EHL	ECN	507	3102	16349	35886	55844
YNT5	YNT	SWCN	514	3202	16685	35476	55877
WZS3	WZS	SCN	550	3198	16517	35649	55914
BMX1	BMX	SCN	554	3186	16578	35615	55933
WZS4	WZS	SCN	549	3230	16537	35700	56016
BMX4	BMX	SCN	544	3248	16557	35734	56083
EHL5	EHL	ECN	546	3104	16416	36035	56101
RC1	RC	SWCN	547	3119	16586	35871	56123
YNT1	YNT	SWCN	560	3161	16663	35828	56212
SCT3	SCT	SWCN	537	3108	16676	35924	56245
WZS6	WZS	SCN	559	3178	16714	35798	56249
WZS5	WZS	SCN	558	3215	16630	35855	56258
SCT2	SCT	SWCN	549	3184	16690	35927	56350
SCT4	SCT	SWCN	530	3104	16846	35871	56351
YNT4	YNT	SWCN	522	3234	16840	35791	56387
YNT3	YNT	SWCN	541	3244	16757	35849	56391
SCT5	SCT	SWCN	547	3196	16537	36134	56414
YNT6	YNT	SWCN	552	3195	16861	35947	56555
NCWB2	NCWB	CNWB	542	3153	16726	36446	56867
SYWB2	SYWB	CNWB	498	3161	16746	36627	57032
SYWB1	SYWB	CNWB	519	3154	16741	36828	57242

## Sheet: S8
Supp. Table S8. The 50 kb regions of potential introgression from Chinese indigenous pigs into European domestic pigs (CIND-like).
Chr	Start	End	nIBDRecipient, Donor - nIBDRecipient, EWB	(((EWB, Recipient), Donor), OUT)		(((CNWB, Donor), Recipient), OUT)		Donor	Recipient
			rIBD	D	fd	D	fd
1	11075000	11125000	0.0486458	0.0516	0.039	-0.0111	0	SCN	ADUR
1	11650000	11700000	0.0407292	0.4555	0.758	0.3758	0.5549	SCN	ADUR
1	11675000	11725000	0.0390625	0.5127	0.8734	0.2982	0.4884	SCN	ADUR
1	11700000	11750000	0.0432292	0.4769	0.7311	0.133	0.2128	SCN	ADUR
1	11725000	11775000	0.0432292	0.4286	0.5154	0.076	0.1108	SCN	ADUR
1	11750000	11800000	0.0473958	0.1303	0.2706	-0.0548	0	SCN	ADUR
1	11775000	11825000	0.0473958	0.0271	0.0334	-0.0302	0	SCN	ADUR
1	181925000	181975000	0.04	0.9987	0.6671	0.4021	0.2374	SCN	ADUR
1	181950000	182000000	0.04	0.9726	0.6666	0.4442	0.2005	SCN	ADUR
1	181975000	182025000	0.04	0.6376	0.4897	0.097	0.0897	SCN	ADUR
1	182000000	182050000	0.04	0.5492	0.4931	0.094	0.0981	SCN	ADUR
1	182025000	182075000	0.04	0.6589	0.709	0.1947	0.1699	SCN	ADUR
1	182050000	182100000	0.04	0.6237	0.6655	-0.1685	0	SCN	ADUR
1	182075000	182125000	0.0379167	0.1459	0.1181	-0.2409	0	SCN	ADUR
1	223850000	223900000	0.0348958	0.4554	0.3043	-0.0524	0	SCN	ADUR
1	223875000	223925000	0.0354167	0.5952	0.2718	-0.012	0	SCN	ADUR
1	223900000	223950000	0.0692708	0.7542	0.213	-0.0409	0	SCN	ADUR
1	223925000	223975000	0.0640625	0.8136	0.1909	0.0848	0.0617	SCN	ADUR
1	223975000	224025000	0.0760417	0.6746	0.1274	0.0616	0.0423	SCN	ADUR
1	224000000	224050000	0.0760417	0.9708	0.1168	-0.0278	0	SCN	ADUR
1	224025000	224075000	0.0692708	0.8785	0.1491	0.0387	0.0318	SCN	ADUR
1	224050000	224100000	0.0692708	0.9521	0.2221	-0.0597	0	SCN	ADUR
1	224075000	224125000	0.0692708	0.8915	0.2359	-0.1826	0	SCN	ADUR
1	224100000	224150000	0.0647917	0.5757	0.2506	-0.3038	0	SCN	ADUR
1	224125000	224175000	0.0694792	0.505	0.2675	0.0219	0.0156	SCN	ADUR
1	224150000	224200000	0.0601042	0.3984	0.2677	0.2298	0.2162	SCN	ADUR
1	224175000	224225000	0.0538542	0.4765	0.3108	0.0841	0.0718	SCN	ADUR
1	224200000	224250000	0.0530208	0.3686	0.2518	0.0675	0.0615	SCN	ADUR
1	224225000	224275000	0.0530208	0.1043	0.1047	-0.0233	0	SCN	ADUR
1	224250000	224300000	0.0498958	0.1001	0.1385	-0.0683	0	SCN	ADUR
1	224275000	224325000	0.0498958	0.1679	0.3507	-0.0189	0	SCN	ADUR
1	237675000	237725000	0.0416667	0.4424	0.2985	0.1311	0.1297	SCN	ADUR
1	237700000	237750000	0.0625	0.3971	0.3123	0.0758	0.0898	SCN	ADUR
1	237725000	237775000	0.0640625	0.3086	0.2238	0.0826	0.0693	SCN	ADUR
1	237750000	237800000	0.0520833	0.1171	0.1145	-0.0535	0	SCN	ADUR
1	237775000	237825000	0.0369792	0.2456	0.281	-0.0888	0	SCN	ADUR
1	270000000	270050000	0.0466667	0.6875	0.5714	0.2782	0.356	SCN	ADUR
1	270025000	270075000	0.0622917	0.5632	0.5975	0.2135	0.3402	SCN	ADUR
1	270050000	270100000	0.0567708	0.3887	0.5212	0.1676	0.3153	SCN	ADUR
1	270250000	270300000	0.0645833	0.4765	0.5379	0.1435	0.286	SCN	ADUR
1	270275000	270325000	0.071875	0.3628	0.4921	0.2084	0.4385	SCN	ADUR
1	270350000	270400000	0.0682292	0.7175	0.815	0.6081	0.7538	SCN	ADUR
1	270375000	270425000	0.0385417	0.6522	0.706	0.4412	0.6048	SCN	ADUR
2	25750000	25800000	0.0321875	0.3053	0.2208	0.1957	0.1394	SCN	ADUR
2	25775000	25825000	0.0332292	0.5004	0.3679	0.1668	0.1536	SCN	ADUR
2	41725000	41775000	0.0354167	0.2444	0.334	0.1238	0.1914	SCN	ADUR
2	41750000	41800000	0.0703125	0.0902	0.2365	0.0209	0.0477	SCN	ADUR
2	41775000	41825000	0.066875	0.237	0.5485	0.086	0.2244	SCN	ADUR
2	41800000	41850000	0.0584375	0.6194	0.7059	0.1273	0.2407	SCN	ADUR
2	41825000	41875000	0.0563542	0.7756	0.6188	0.0085	0.0172	SCN	ADUR
2	41950000	42000000	0.0448958	0.7803	0.9426	0.0025	0.0056	SCN	ADUR
2	41975000	42025000	0.04125	0.8384	0.9316	0.4941	0.7897	SCN	ADUR
2	42050000	42100000	0.0313542	0.2081	0.3744	0.2209	0.3734	SCN	ADUR
2	95625000	95675000	0.0345833	0.3542	0.6906	-0.0725	0	SCN	ADUR
2	95650000	95700000	0.035625	0.2214	1.2092	0.0173	0.0292	SCN	ADUR
2	95875000	95925000	0.0369792	0.0437	0.3798	0.2105	0.3135	SCN	ADUR
2	134225000	134275000	0.0354167	0.6981	0.5397	0.0936	0.1039	SCN	ADUR
2	134250000	134300000	0.0354167	0.5755	0.5143	0.1678	0.3278	SCN	ADUR
2	134375000	134425000	0.114062	0.2396	0.4167	0.1914	0.3333	SCN	ADUR
2	134400000	134450000	0.110937	0.2624	0.3723	0.1563	0.258	SCN	ADUR
2	134425000	134475000	0.110937	0.4394	0.2873	-0.2244	0	SCN	ADUR
2	134500000	134550000	0.0515625	0.1698	0.1936	0.0066	0.0069	SCN	ADUR
2	137325000	137375000	0.0364583	0.2553	0.1531	0.0044	0.0047	SCN	ADUR
3	14975000	15025000	0.0386458	0.3256	0.3809	0.2663	0.2446	SCN	ADUR
3	15000000	15050000	0.0438542	0.6211	0.7237	0.3525	0.3184	SCN	ADUR
3	15025000	15075000	0.0567708	0.6024	0.5423	0.3282	0.2748	SCN	ADUR
3	15050000	15100000	0.0630208	0.4275	0.362	0.1159	0.1072	SCN	ADUR
3	15075000	15125000	0.0463542	0.1538	0.1776	0.0227	0.0253	SCN	ADUR
3	15100000	15150000	0.0359375	0.0947	0.1131	0.0772	0.0879	SCN	ADUR
3	25850000	25900000	0.0314583	0.1528	0.1815	0.0013	0.0014	SCN	ADUR
3	25875000	25925000	0.0317708	0.3773	0.3461	0.2975	0.2822	SCN	ADUR
3	25900000	25950000	0.0317708	0.5245	0.389	0.3592	0.3776	SCN	ADUR
3	25925000	25975000	0.0317708	0.3161	0.2055	0.1258	0.127	SCN	ADUR
3	51575000	51625000	0.0380208	0.3825	0.0839	0.0789	0.0472	SCN	ADUR
3	51600000	51650000	0.0359375	0.3503	0.0764	-0.1083	0	SCN	ADUR
3	51625000	51675000	0.0359375	0.3748	0.0557	-0.248	0	SCN	ADUR
3	52350000	52400000	0.0411458	0.3263	0.0968	0.1004	0.0552	SCN	ADUR
3	52375000	52425000	0.0583333	0.3645	0.0749	-0.1134	0	SCN	ADUR
3	52400000	52450000	0.0536458	0.52	0.0826	0.0128	0.0062	SCN	ADUR
3	52500000	52550000	0.0354167	0.1115	0.0192	-0.6384	0	SCN	ADUR
3	95550000	95600000	0.0389583	0.4125	0.2832	0.0774	0.0669	SCN	ADUR
3	95575000	95625000	0.0441667	0.3798	0.234	0.1004	0.0773	SCN	ADUR
3	113975000	114025000	0.0394792	0.342	0.1637	0.042	0.0295	SCN	ADUR
3	114000000	114050000	0.0342708	0.7677	0.1928	0.1775	0.0706	SCN	ADUR
3	114650000	114700000	0.0426042	0.3579	0.196	0.1076	0.0775	SCN	ADUR
3	114675000	114725000	0.04625	0.4875	0.2452	0.268	0.1423	SCN	ADUR
3	114700000	114750000	0.0441667	0.4653	0.2594	0.0562	0.0362	SCN	ADUR
4	14650000	14700000	0.0427083	0.6517	0.5968	0.2022	0.2234	SCN	ADUR
4	14675000	14725000	0.0494792	0.6611	0.5811	0.2207	0.2484	SCN	ADUR
4	14700000	14750000	0.0453125	0.3389	0.3608	0.2263	0.2639	SCN	ADUR
4	14725000	14775000	0.0447917	0.2948	0.3772	0.2415	0.3226	SCN	ADUR
4	24800000	24850000	0.0359375	0.2575	0.1401	0.0372	0.0317	SCN	ADUR
4	25025000	25075000	0.035	0.8051	0.2018	0.038	0.0128	SCN	ADUR
4	25050000	25100000	0.0370833	0.7505	0.205	-0.0121	0	SCN	ADUR
4	25075000	25125000	0.036875	0.7136	0.2	-0.0532	0	SCN	ADUR
4	25100000	25150000	0.044375	0.6142	0.1872	-0.313	0	SCN	ADUR
4	25125000	25175000	0.0466667	0.5446	0.186	-0.3979	0	SCN	ADUR
4	25150000	25200000	0.0466667	0.5654	0.1923	-0.3117	0	SCN	ADUR
4	25175000	25225000	0.0451042	0.4946	0.191	-0.1816	0	SCN	ADUR
4	25200000	25250000	0.0440625	0.0932	0.0853	-0.2753	0	SCN	ADUR
4	25225000	25275000	0.0445833	0.258	0.1687	-0.2995	0	SCN	ADUR
4	25250000	25300000	0.0445833	0.4184	0.209	-0.1917	0	SCN	ADUR
4	25275000	25325000	0.0444792	0.3642	0.1834	0.0848	0.0577	SCN	ADUR
4	25300000	25350000	0.0458333	0.4234	0.1962	0.2134	0.131	SCN	ADUR
4	25325000	25375000	0.0340625	0.479	0.1983	0.1775	0.1227	SCN	ADUR
4	25350000	25400000	0.035625	0.5588	0.1867	0.0592	0.0393	SCN	ADUR
4	25375000	25425000	0.0382292	0.3792	0.168	-0.0335	0	SCN	ADUR
4	25475000	25525000	0.0317708	0.1672	0.1062	-0.2594	0	SCN	ADUR
4	39300000	39350000	0.0427083	0.3438	0.3783	0.0134	0.0191	SCN	ADUR
4	39325000	39375000	0.0427083	0.7058	0.447	-0.0099	0	SCN	ADUR
4	39350000	39400000	0.0427083	0.7	0.3592	-0.0887	0	SCN	ADUR
4	39775000	39825000	0.0377083	0.6417	0.4809	0.0139	0.0155	SCN	ADUR
4	39800000	39850000	0.0522917	0.5672	0.4624	0.1226	0.1382	SCN	ADUR
4	39825000	39875000	0.0727083	0.6424	0.5419	0.1623	0.1601	SCN	ADUR
4	39850000	39900000	0.0595833	0.7647	0.7222	0.3607	0.3324	SCN	ADUR
4	39875000	39925000	0.036875	0.7561	0.8578	0.4452	0.5411	SCN	ADUR
4	39900000	39950000	0.0328125	0.6158	0.7895	0.3004	0.5238	SCN	ADUR
4	40450000	40500000	0.04	0.15	0.0703	-0.1285	0	SCN	ADUR
4	40475000	40525000	0.0791667	0.5851	0.2175	-0.2271	0	SCN	ADUR
4	40525000	40575000	0.0771875	0.6101	0.3064	0.3398	0.2376	SCN	ADUR
4	40550000	40600000	0.0692708	0.7034	0.4206	0.2856	0.1888	SCN	ADUR
4	40575000	40625000	0.0567708	0.6563	0.4127	0.3286	0.1957	SCN	ADUR
4	96750000	96800000	0.046875	0.6432	0.4741	0.3579	0.2502	SCN	ADUR
4	102875000	102925000	0.0389583	0.1021	0.2589	0.106	0.1749	SCN	ADUR
4	102900000	102950000	0.0375	0.3461	0.3823	0.0177	0.0279	SCN	ADUR
4	102925000	102975000	0.0322917	0.3461	0.2041	0.0613	0.0703	SCN	ADUR
4	102950000	103000000	0.0322917	0.1294	0.0536	0.0433	0.0362	SCN	ADUR
4	104500000	104550000	0.0621875	0.2189	0.1587	-0.0772	0	SCN	ADUR
4	104525000	104575000	0.0647917	0.1796	0.3368	0.0047	0.0091	SCN	ADUR
4	104550000	104600000	0.0616667	0.241	0.4037	0.0394	0.0604	SCN	ADUR
4	122475000	122525000	0.0316667	0.3235	0.3486	0.0327	0.0333	SCN	ADUR
5	78800000	78850000	0.03375	0.0108	0.0045	-0.1232	0	SCN	ADUR
5	78825000	78875000	0.0389583	0.4139	0.0752	-0.25	0	SCN	ADUR
6	18625000	18675000	0.045	0.2433	0.2561	0.0742	0.0945	SCN	ADUR
6	39750000	39800000	0.0338542	0.2349	0.0821	-0.1044	0	SCN	ADUR
6	52625000	52675000	0.0317708	0.4612	0.1563	-0.147	0	SCN	ADUR
6	52650000	52700000	0.0369792	0.4678	0.2317	0.2669	0.1591	SCN	ADUR
6	52675000	52725000	0.0369792	0.5024	0.2523	0.4076	0.2428	SCN	ADUR
6	52700000	52750000	0.0369792	0.5065	0.2436	0.1503	0.0851	SCN	ADUR
6	52725000	52775000	0.0369792	0.4819	0.2344	0.029	0.0161	SCN	ADUR
6	52750000	52800000	0.0369792	0.5261	0.2271	0.0903	0.0541	SCN	ADUR
6	52775000	52825000	0.0375	0.5153	0.2259	0.1289	0.0807	SCN	ADUR
6	52800000	52850000	0.0375	0.5182	0.2371	0.1883	0.1013	SCN	ADUR
7	8875000	8925000	0.0354167	0.3334	0.2351	0.0815	0.0763	SCN	ADUR
7	8900000	8950000	0.0367708	0.3212	0.3038	0.0265	0.0251	SCN	ADUR
7	9225000	9275000	0.0328125	0.1513	0.138	0.0857	0.094	SCN	ADUR
7	9250000	9300000	0.0354167	0.5043	0.288	0.0388	0.0435	SCN	ADUR
7	25250000	25300000	0.0505208	0.1622	0.192	-0.093	0	SCN	ADUR
7	25300000	25350000	0.0703125	0.1857	0.2222	0.0568	0.0855	SCN	ADUR
7	25325000	25375000	0.0739583	0.3246	0.4309	0.0338	0.075	SCN	ADUR
7	25400000	25450000	0.0520833	0.0124	0.0142	-0.1431	0	SCN	ADUR
7	25475000	25525000	0.0369792	0.0595	0.079	-0.0584	0	SCN	ADUR
7	29575000	29625000	0.0458333	0.6454	0.4909	0.4416	0.41	SCN	ADUR
7	29950000	30000000	0.0427083	0.3543	0.2823	0.141	0.1512	SCN	ADUR
7	29975000	30025000	0.0427083	0.5801	0.2977	0.1455	0.147	SCN	ADUR
7	30000000	30050000	0.0427083	0.4026	0.2293	0.0428	0.0431	SCN	ADUR
7	30025000	30075000	0.0427083	0.0815	0.0615	0.0575	0.0491	SCN	ADUR
7	75025000	75075000	0.0369792	0.7424	0.3546	0.2888	0.1189	SCN	ADUR
7	75050000	75100000	0.0322917	0.7155	0.3463	0.3548	0.1872	SCN	ADUR
7	75075000	75125000	0.0377083	0.8583	0.3615	0.4993	0.2203	SCN	ADUR
7	75100000	75150000	0.0377083	0.6944	0.316	0.379	0.2838	SCN	ADUR
7	75125000	75175000	0.035625	0.6199	0.3089	0.356	0.3041	SCN	ADUR
7	75150000	75200000	0.0335417	0.6057	0.3546	0.3848	0.2342	SCN	ADUR
7	75175000	75225000	0.0642708	0.5124	0.2562	0.2839	0.1618	SCN	ADUR
7	75200000	75250000	0.035625	0.4824	0.206	0.2171	0.1234	SCN	ADUR
7	75250000	75300000	0.0388542	0.6666	0.3712	0.2907	0.2005	SCN	ADUR
7	75325000	75375000	0.0452083	0.7918	0.4104	0.4989	0.3337	SCN	ADUR
7	75350000	75400000	0.0441667	0.5361	0.3672	0.4448	0.3058	SCN	ADUR
7	75650000	75700000	0.04375	0.4863	0.4811	0.1436	0.1084	SCN	ADUR
7	75675000	75725000	0.0494792	0.6378	0.4045	0.3679	0.2068	SCN	ADUR
7	75700000	75750000	0.034375	0.7242	0.2576	0.5918	0.2495	SCN	ADUR
7	75775000	75825000	0.034375	0.7866	0.3548	0.4605	0.2689	SCN	ADUR
7	80725000	80775000	0.0410417	0.2429	0.1302	0.0459	0.0331	SCN	ADUR
7	91325000	91375000	0.0947917	0.5298	0.6517	0.2535	0.3611	SCN	ADUR
7	91350000	91400000	0.0965625	0.6278	0.7817	0.237	0.3652	SCN	ADUR
7	91375000	91425000	0.0903125	0.8044	0.9162	0.0423	0.1158	SCN	ADUR
7	91400000	91450000	0.0882292	0.7941	0.8758	0.0708	0.1493	SCN	ADUR
7	91425000	91475000	0.073125	0.6298	0.8063	0.2124	0.3338	SCN	ADUR
7	93475000	93525000	0.0421875	0.6318	0.3601	0.2726	0.1778	SCN	ADUR
7	93500000	93550000	0.0390625	0.3718	0.34	0.2239	0.2094	SCN	ADUR
7	93525000	93575000	0.0458333	0.248	0.2401	0.1751	0.1392	SCN	ADUR
7	94200000	94250000	0.0394792	0.4093	0.3335	0.2391	0.1851	SCN	ADUR
8	9175000	9225000	0.034375	0.0648	0.0523	-0.1158	0	SCN	ADUR
8	19025000	19075000	0.03625	0.3344	0.1649	0.1694	0.1015	SCN	ADUR
8	19050000	19100000	0.0345833	0.2502	0.2694	0.0592	0.0689	SCN	ADUR
8	20050000	20100000	0.0385417	0.629	0.5101	0.4554	0.4646	SCN	ADUR
8	20250000	20300000	0.0333333	0.1657	0.5648	0.0675	0.0996	SCN	ADUR
8	20275000	20325000	0.0390625	0.3212	0.4931	0.2217	0.2682	SCN	ADUR
8	20300000	20350000	0.0390625	0.4027	0.4133	0.2078	0.26	SCN	ADUR
8	65475000	65525000	0.0359375	0.6071	0.2004	-0.4117	0	SCN	ADUR
8	65500000	65550000	0.0359375	0.3409	0.1247	-0.0656	0	SCN	ADUR
8	112225000	112275000	0.0375	0.0237	0.0274	-0.1887	0	SCN	ADUR
8	112250000	112300000	0.0380208	0.7348	0.5796	0.1436	0.1808	SCN	ADUR
8	112275000	112325000	0.0380208	0.7559	0.6511	0.5291	0.5539	SCN	ADUR
8	112300000	112350000	0.0385417	0.5806	0.5544	0.4511	0.4623	SCN	ADUR
8	112325000	112375000	0.0385417	0.4706	0.4086	0.2238	0.2481	SCN	ADUR
8	112350000	112400000	0.0385417	0.3732	0.318	0.0758	0.0821	SCN	ADUR
8	120650000	120700000	0.0340625	0.2683	0.1312	-0.0171	0	SCN	ADUR
8	120675000	120725000	0.0470833	0.1654	0.0919	-0.1755	0	SCN	ADUR
8	121025000	121075000	0.0358333	0.6246	0.2523	-0.0562	0	SCN	ADUR
8	121050000	121100000	0.0358333	0.8407	0.2781	-0.0132	0	SCN	ADUR
8	121075000	121125000	0.0327083	0.9165	0.3205	0.5362	0.2151	SCN	ADUR
8	121100000	121150000	0.034375	0.6865	0.3291	0.5218	0.2204	SCN	ADUR
8	121125000	121175000	0.0333333	0.3154	0.1461	-0.5265	0	SCN	ADUR
8	121150000	121200000	0.0333333	0.1176	0.0749	-0.2247	0	SCN	ADUR
8	121175000	121225000	0.0317708	0.3514	0.1929	0.2462	0.153	SCN	ADUR
8	121225000	121275000	0.0333333	0.2918	0.0984	-0.2819	0	SCN	ADUR
8	121250000	121300000	0.0458333	0.3907	0.1635	-0.2256	0	SCN	ADUR
8	128650000	128700000	0.0328125	0.1807	0.0951	0.1049	0.0632	SCN	ADUR
8	128675000	128725000	0.0322917	0.3623	0.2687	0.1528	0.1515	SCN	ADUR
8	129050000	129100000	0.0348958	0.326	0.546	0.1385	0.2304	SCN	ADUR
8	129075000	129125000	0.0380208	0.367	0.5499	0.193	0.2675	SCN	ADUR
8	129400000	129450000	0.03125	0.7552	0.4939	0.5172	0.4327	SCN	ADUR
8	129425000	129475000	0.0375	0.6648	0.5652	0.5323	0.4687	SCN	ADUR
8	129450000	129500000	0.0429167	0.3276	0.4054	0.3058	0.3214	SCN	ADUR
8	129500000	129550000	0.0361458	0.4053	0.4616	0.2346	0.3117	SCN	ADUR
9	4775000	4825000	0.0317708	0.3088	0.5161	0.0556	0.0918	SCN	ADUR
9	6550000	6600000	0.0348958	0.2306	0.11	-0.0758	0	SCN	ADUR
9	6575000	6625000	0.0333333	0.2479	0.2316	0.1384	0.1638	SCN	ADUR
9	6850000	6900000	0.0354167	0.2838	0.1983	0.0321	0.0615	SCN	ADUR
9	6875000	6925000	0.0515625	0.3473	0.2392	-0.0005	0	SCN	ADUR
9	6900000	6950000	0.0539583	0.3146	0.2435	-0.0893	0	SCN	ADUR
9	6925000	6975000	0.0615625	0.1142	0.0943	-0.0784	0	SCN	ADUR
9	24025000	24075000	0.0604167	0.4475	0.5579	0.1193	0.2451	SCN	ADUR
9	24050000	24100000	0.0729167	0.4987	0.5843	0.1927	0.2903	SCN	ADUR
9	24075000	24125000	0.0697917	0.5424	0.6421	0.2681	0.3737	SCN	ADUR
9	24100000	24150000	0.0635417	0.608	0.6468	0.3115	0.4672	SCN	ADUR
9	24125000	24175000	0.0630208	0.6861	0.6756	0.3765	0.512	SCN	ADUR
9	24150000	24200000	0.0510417	0.6633	0.5721	0.4115	0.4777	SCN	ADUR
9	24175000	24225000	0.0448958	0.4305	0.3254	0.1308	0.1441	SCN	ADUR
9	111100000	111150000	0.0355208	0.1847	0.3363	0.0807	0.1218	SCN	ADUR
9	111125000	111175000	0.0359375	0.171	0.2857	0.1417	0.1848	SCN	ADUR
9	121800000	121850000	0.03125	0.167	0.0532	-0.0001	0	SCN	ADUR
9	137900000	137950000	0.0317708	0.1331	0.0724	0.0264	0.0229	SCN	ADUR
9	138650000	138700000	0.0678125	0.1722	0.095	0.1065	0.0814	SCN	ADUR
9	138675000	138725000	0.0534375	0.1235	0.0656	0.0615	0.0442	SCN	ADUR
9	138700000	138750000	0.0414583	0.1994	0.0807	-0.0666	0	SCN	ADUR
9	138725000	138775000	0.0430208	0.2	0.0751	-0.0825	0	SCN	ADUR
10	7925000	7975000	0.038125	0.287	0.3746	0.1056	0.1483	SCN	ADUR
10	7950000	8000000	0.0397917	0.4021	0.4096	0.1271	0.1729	SCN	ADUR
10	7975000	8025000	0.03375	0.244	0.3281	0.0081	0.0106	SCN	ADUR
10	68225000	68275000	0.0365625	0.4071	0.0848	0.1812	0.052	SCN	ADUR
11	69050000	69100000	0.0395833	0.5492	0.5799	0.3239	0.3279	SCN	ADUR
11	69075000	69125000	0.0473958	0.5547	0.6408	0.2656	0.3728	SCN	ADUR
11	69100000	69150000	0.0453125	0.5982	0.7445	0.1855	0.305	SCN	ADUR
11	69125000	69175000	0.0473958	0.551	0.6319	0.238	0.3328	SCN	ADUR
11	69175000	69225000	0.0411458	0.3698	0.4426	0.3113	0.3475	SCN	ADUR
11	69200000	69250000	0.0427083	0.5488	0.5018	0.3013	0.3056	SCN	ADUR
11	69225000	69275000	0.0552083	0.508	0.4683	0.1484	0.1524	SCN	ADUR
11	69250000	69300000	0.0411458	0.4579	0.3661	0.073	0.0665	SCN	ADUR
11	69275000	69325000	0.034375	0.4142	0.261	-0.0412	0	SCN	ADUR
11	69325000	69375000	0.0609375	0.4819	0.335	0.0944	0.0958	SCN	ADUR
11	69350000	69400000	0.0796875	0.3468	0.3053	0.0833	0.0748	SCN	ADUR
11	69375000	69425000	0.0765625	0.3406	0.3356	-0.1311	0	SCN	ADUR
11	71150000	71200000	0.0364583	0.3865	0.544	-0.0519	0	SCN	ADUR
11	71175000	71225000	0.0328125	0.0724	0.1908	0.0745	0.1614	SCN	ADUR
11	78500000	78550000	0.05	0.5715	0.1433	0.1631	0.0733	SCN	ADUR
11	78525000	78575000	0.0328125	0.5504	0.131	0.078	0.0254	SCN	ADUR
11	78550000	78600000	0.03125	0.4474	0.1158	0.015	0.0061	SCN	ADUR
12	2950000	3000000	0.0328125	0.5818	0.2194	-0.4124	0	SCN	ADUR
12	2975000	3025000	0.0328125	0.5162	0.3077	-0.539	0	SCN	ADUR
12	28125000	28175000	0.034375	0.7519	0.3763	0.0527	0.0766	SCN	ADUR
12	28150000	28200000	0.0427083	0.2077	0.1903	0.0612	0.0868	SCN	ADUR
12	28250000	28300000	0.0380208	0.8099	0.6789	0.6491	0.5975	SCN	ADUR
12	28275000	28325000	0.0432292	0.805	0.8044	0.4773	0.5857	SCN	ADUR
12	28300000	28350000	0.0463542	0.6889	0.6917	0.1389	0.2452	SCN	ADUR
12	28325000	28375000	0.0541667	0.3975	0.6762	-0.0134	0	SCN	ADUR
12	28350000	28400000	0.0640625	0.4182	0.8386	-0.0438	0	SCN	ADUR
12	28375000	28425000	0.0723958	0.4665	0.8443	-0.031	0	SCN	ADUR
12	28400000	28450000	0.0686458	0.2904	0.7765	0.0021	0.0179	SCN	ADUR
12	28425000	28475000	0.0686458	0.3608	0.4463	0.0082	0.0706	SCN	ADUR
12	28550000	28600000	0.0769792	0.3786	0.7	0.272	0.3149	SCN	ADUR
12	28750000	28800000	0.0453125	0.6871	0.6979	-0.0236	0	SCN	ADUR
12	28775000	28825000	0.0447917	0.4326	0.5407	-0.1031	0	SCN	ADUR
12	28925000	28975000	0.0348958	0.4191	0.3819	0.3586	0.3401	SCN	ADUR
12	41225000	41275000	0.0617708	0.3479	0.5858	-0.0411	0	SCN	ADUR
12	41250000	41300000	0.0723958	0.2891	0.4749	-0.0406	0	SCN	ADUR
12	41275000	41325000	0.0615625	0.1421	0.159	0.0167	0.0259	SCN	ADUR
12	44075000	44125000	0.0375	0.0058	0.0038	-0.0827	0	SCN	ADUR
12	48225000	48275000	0.0348958	0.4865	0.1317	-0.1577	0	SCN	ADUR
12	48250000	48300000	0.0359375	0.6668	0.1688	-0.2182	0	SCN	ADUR
12	48275000	48325000	0.0395833	0.6571	0.1452	-0.0872	0	SCN	ADUR
12	48300000	48350000	0.0395833	0.6305	0.1437	0.1066	0.0398	SCN	ADUR
12	48325000	48375000	0.0354167	0.3695	0.096	0.2068	0.0908	SCN	ADUR
12	56600000	56650000	0.053125	0.4427	0.3535	0.0122	0.0136	SCN	ADUR
12	56625000	56675000	0.0546875	0.3889	0.4044	0.0314	0.04	SCN	ADUR
12	56650000	56700000	0.0513542	0.3135	0.4314	0.0304	0.0534	SCN	ADUR
12	56675000	56725000	0.0492708	0.2576	0.2895	-0.0038	0	SCN	ADUR
12	60025000	60075000	0.0385417	0.4658	0.5957	0.0908	0.1477	SCN	ADUR
12	60050000	60100000	0.0510417	0.8805	0.5365	0.3639	0.4167	SCN	ADUR
12	60075000	60125000	0.0791667	0.8424	0.499	0.3014	0.3592	SCN	ADUR
12	60150000	60200000	0.0317708	0.7193	0.6301	0.2004	0.2476	SCN	ADUR
12	60175000	60225000	0.05	0.5198	0.454	0.0065	0.01	SCN	ADUR
12	60200000	60250000	0.04375	0.4694	0.4464	0.2483	0.3479	SCN	ADUR
12	60225000	60275000	0.04375	0.4256	0.3462	0.2861	0.3099	SCN	ADUR
12	60975000	61025000	0.0354167	0.9383	0.4331	0.2873	0.2297	SCN	ADUR
12	61000000	61050000	0.0364583	0.9209	0.5189	0.4218	0.3276	SCN	ADUR
12	61025000	61075000	0.0354167	0.7977	0.4409	0.1988	0.1202	SCN	ADUR
12	61050000	61100000	0.0348958	0.6622	0.6307	0.4912	0.1517	SCN	ADUR
12	61075000	61125000	0.0348958	0.6373	2.7627	0.6854	0.1625	SCN	ADUR
12	61175000	61225000	0.0330208	0.2667	0.5547	0.1371	0.1382	SCN	ADUR
12	61350000	61400000	0.0325	0.2305	0.2658	0.1198	0.1543	SCN	ADUR
12	61425000	61475000	0.0354167	0.1187	0.1538	-0.0182	0	SCN	ADUR
12	61450000	61500000	0.0354167	0.5666	0.6411	-0.0307	0	SCN	ADUR
12	61475000	61525000	0.034375	0.085	0.1655	-0.0576	0	SCN	ADUR
13	1575000	1625000	0.0364583	0.1845	0.4444	-0.0366	0	SCN	ADUR
13	21575000	21625000	0.03375	0.5103	0.5346	0.0266	0.0502	SCN	ADUR
13	21600000	21650000	0.0345833	0.4424	0.5334	0.0447	0.1117	SCN	ADUR
13	22300000	22350000	0.0325	0.509	0.528	0.0946	0.1326	SCN	ADUR
13	22325000	22375000	0.0325	0.5902	0.589	0.1694	0.2412	SCN	ADUR
13	22350000	22400000	0.0325	0.5918	0.5709	0.2063	0.2734	SCN	ADUR
13	22375000	22425000	0.0325	0.5061	0.4841	0.2857	0.3538	SCN	ADUR
13	44425000	44475000	0.0321875	0.271	0.3543	-0.254	0	SCN	ADUR
13	44450000	44500000	0.0342708	0.3371	0.1809	-0.3376	0	SCN	ADUR
13	48925000	48975000	0.0359375	0.488	0.3855	-0.1848	0	SCN	ADUR
13	48950000	49000000	0.0359375	0.4245	0.267	-0.1615	0	SCN	ADUR
13	49275000	49325000	0.0598958	0.036	0.0198	-0.5132	0	SCN	ADUR
13	49325000	49375000	0.0713542	0.2162	0.1609	-0.3024	0	SCN	ADUR
13	49350000	49400000	0.0802083	0.3739	0.3116	-0.1147	0	SCN	ADUR
13	49475000	49525000	0.0864583	0.137	0.1137	0.0247	0.0184	SCN	ADUR
13	49525000	49575000	0.09375	0.3006	0.2961	0.139	0.1045	SCN	ADUR
13	49575000	49625000	0.0713542	0.2548	0.0962	0.0061	0.0053	SCN	ADUR
13	49800000	49850000	0.059375	0.6642	0.5652	-0.1872	0	SCN	ADUR
13	49825000	49875000	0.0583333	0.8731	0.5229	-0.1485	0	SCN	ADUR
13	49900000	49950000	0.0575	0.5225	0.3092	0.1926	0.156	SCN	ADUR
13	49925000	49975000	0.0580208	0.4703	0.3015	0.2245	0.1861	SCN	ADUR
13	50725000	50775000	0.0427083	0.1241	0.0934	-0.0795	0	SCN	ADUR
13	65500000	65550000	0.0348958	0.6461	0.1612	0.3941	0.1283	SCN	ADUR
13	65525000	65575000	0.0348958	0.6734	0.2481	0.0665	0.0831	SCN	ADUR
13	65550000	65600000	0.034375	0.289	0.3043	0.0126	0.0479	SCN	ADUR
13	65625000	65675000	0.0380208	0.2886	0.4857	0.2056	0.3793	SCN	ADUR
13	146275000	146325000	0.0552083	0.6883	0.6261	0.4855	0.3626	SCN	ADUR
13	146300000	146350000	0.0567708	0.379	0.7004	0.2829	0.3104	SCN	ADUR
13	146325000	146375000	0.0567708	0.157	0.4304	0.1562	0.2015	SCN	ADUR
13	146350000	146400000	0.0385417	0.2707	0.353	0.1705	0.1996	SCN	ADUR
13	157925000	157975000	0.03125	0.3559	0.2174	0.0588	0.055	SCN	ADUR
13	157950000	158000000	0.03125	0.4013	0.1361	0.0839	0.0583	SCN	ADUR
13	157975000	158025000	0.0328125	0.3084	0.0877	-0.136	0	SCN	ADUR
13	158000000	158050000	0.0322917	0.3761	0.099	-0.3172	0	SCN	ADUR
13	158025000	158075000	0.0322917	0.5468	0.1528	-0.2958	0	SCN	ADUR
13	158100000	158150000	0.034375	0.4758	0.2251	0.1166	0.0798	SCN	ADUR
13	158125000	158175000	0.034375	0.3524	0.2464	0.242	0.2197	SCN	ADUR
13	169125000	169175000	0.0359375	0.1498	0.0009	-0.1428	0	SCN	ADUR
13	181500000	181550000	0.0369792	0.3219	0.2541	0.2754	0.2467	SCN	ADUR
13	181650000	181700000	0.0385417	0.9362	0.4048	0.5174	0.3067	SCN	ADUR
14	200000	250000	0.0322917	0.1767	0.2215	-0.0081	0	SCN	ADUR
14	225000	275000	0.0401042	0.3718	0.3174	0.137	0.1741	SCN	ADUR
14	250000	300000	0.0369792	0.5165	0.5399	0.2112	0.2182	SCN	ADUR
14	275000	325000	0.0369792	0.3257	0.6183	0.1091	0.1355	SCN	ADUR
14	300000	350000	0.0364583	0.3151	0.3079	-0.0697	0	SCN	ADUR
14	400000	450000	0.031875	0.2601	0.2857	0.064	0.0755	SCN	ADUR
14	425000	475000	0.035	0.2563	0.3117	0.1367	0.1692	SCN	ADUR
14	450000	500000	0.0396875	0.3716	0.4462	0.1638	0.259	SCN	ADUR
14	475000	525000	0.0515625	0.3629	0.4431	0.1643	0.2697	SCN	ADUR
14	550000	600000	0.0369792	0.5319	0.6056	0.1504	0.2234	SCN	ADUR
14	575000	625000	0.03125	0.4016	0.531	0.1087	0.1488	SCN	ADUR
14	675000	725000	0.03125	0.1152	0.1024	0.0883	0.0975	SCN	ADUR
14	2250000	2300000	0.0359375	0.4613	0.3242	0.0679	0.0643	SCN	ADUR
14	2275000	2325000	0.0380208	0.5526	0.3587	0.0619	0.0583	SCN	ADUR
14	2300000	2350000	0.040625	0.402	0.2833	0.066	0.0489	SCN	ADUR
14	24525000	24575000	0.0314583	0.3739	0.227	-0.041	0	SCN	ADUR
14	24950000	25000000	0.031875	0.4341	0.2053	-0.0833	0	SCN	ADUR
14	24975000	25025000	0.0480208	0.5671	0.2908	0.0033	0.0018	SCN	ADUR
14	25000000	25050000	0.0542708	0.4445	0.2377	0.2582	0.144	SCN	ADUR
14	36500000	36550000	0.0375	0.4524	0.4777	-0.0315	0	SCN	ADUR
14	36525000	36575000	0.040625	0.5466	0.4102	-0.0604	0	SCN	ADUR
14	36550000	36600000	0.040625	0.2683	0.2834	0.0158	0.0193	SCN	ADUR
14	36575000	36625000	0.0479167	0.2697	0.2914	0.0111	0.0134	SCN	ADUR
14	36600000	36650000	0.0380208	0.6233	0.2279	-0.0051	0	SCN	ADUR
14	109425000	109475000	0.0567708	0.2154	0.0804	0.0586	0.0279	SCN	ADUR
14	109450000	109500000	0.0665625	0.3805	0.1569	-0.0237	0	SCN	ADUR
14	109475000	109525000	0.086875	0.5029	0.1877	0.1891	0.0191	SCN	ADUR
14	109500000	109550000	0.0853125	0.535	0.1968	0.4078	0.0466	SCN	ADUR
14	109525000	109575000	0.0528125	0.526	0.2396	0.306	0.1084	SCN	ADUR
14	110525000	110575000	0.0429167	0.5809	0.2071	0.131	0.0569	SCN	ADUR
14	110550000	110600000	0.0591667	0.5612	0.2534	0.0751	0.0449	SCN	ADUR
14	110575000	110625000	0.105521	0.469	0.4091	0.0277	0.0265	SCN	ADUR
14	110600000	110650000	0.121667	0.4747	0.4343	0.0451	0.055	SCN	ADUR
14	110625000	110675000	0.111979	0.4177	0.3185	0.2448	0.2083	SCN	ADUR
14	110650000	110700000	0.0658333	0.2515	0.273	0.2269	0.218	SCN	ADUR
14	126575000	126625000	0.0354167	0.803	0.6664	0.3321	0.297	SCN	ADUR
14	126600000	126650000	0.0354167	0.8026	0.726	0.1832	0.1793	SCN	ADUR
14	126625000	126675000	0.0427083	0.6889	0.5893	0.2405	0.2239	SCN	ADUR
14	126650000	126700000	0.0479167	0.484	0.3663	0.0601	0.061	SCN	ADUR
14	126675000	126725000	0.0453125	0.5333	0.3246	0.0643	0.0458	SCN	ADUR
14	126700000	126750000	0.0479167	0.4744	0.1684	-0.0939	0	SCN	ADUR
14	126725000	126775000	0.0536458	0.3213	0.1189	-0.4834	0	SCN	ADUR
14	126750000	126800000	0.0603125	0.0012	0.0007	-0.4115	0	SCN	ADUR
14	126800000	126850000	0.0389583	0.2763	0.1501	0.0446	0.0494	SCN	ADUR
14	126825000	126875000	0.0389583	0.309	0.1939	-0.1317	0	SCN	ADUR
14	126850000	126900000	0.0328125	0.1353	0.1282	0.0197	0.0272	SCN	ADUR
14	133525000	133575000	0.0369792	0.0679	0.0661	0.012	0.0114	SCN	ADUR
14	133575000	133625000	0.0317708	0.244	0.2124	0.1581	0.1135	SCN	ADUR
15	57900000	57950000	0.0345833	0.8425	0.5122	-0.5592	0	SCN	ADUR
15	57925000	57975000	0.0444792	0.6666	0.5288	-0.4391	0	SCN	ADUR
15	57950000	58000000	0.112917	0.817	1.0573	0.3526	0.4233	SCN	ADUR
15	57975000	58025000	0.12125	0.9804	0.8966	0.8748	0.5473	SCN	ADUR
15	58000000	58050000	0.13875	0.9783	0.8924	0.7985	0.5436	SCN	ADUR
15	58025000	58075000	0.13875	0.9641	0.941	0.7203	0.6106	SCN	ADUR
15	58050000	58100000	0.173125	0.8604	0.9069	0.6775	0.6764	SCN	ADUR
15	58075000	58125000	0.185938	0.7326	0.8508	0.5123	0.6494	SCN	ADUR
15	58100000	58150000	0.201563	0.7874	0.7979	0.43	0.504	SCN	ADUR
15	58150000	58200000	0.207292	0.5035	0.8183	0.4728	0.6571	SCN	ADUR
15	58175000	58225000	0.203646	0.705	0.7955	0.3701	0.5284	SCN	ADUR
15	58200000	58250000	0.178646	0.6373	0.7688	0.3737	0.5329	SCN	ADUR
15	58225000	58275000	0.177604	0.5892	0.6523	0.4038	0.4306	SCN	ADUR
15	58250000	58300000	0.096875	0.6997	0.669	0.2613	0.2984	SCN	ADUR
15	58275000	58325000	0.0963542	0.8347	0.8132	0.1933	0.2801	SCN	ADUR
15	58300000	58350000	0.090625	0.7942	0.8606	0.3536	0.529	SCN	ADUR
15	58325000	58375000	0.0807292	0.696	0.8304	0.2644	0.4116	SCN	ADUR
15	58350000	58400000	0.0651042	0.6904	0.7816	0.2378	0.3174	SCN	ADUR
15	58375000	58425000	0.0416667	0.865	0.609	0.3678	0.3681	SCN	ADUR
15	82325000	82375000	0.0515625	0.256	0.3215	-0.1081	0	SCN	ADUR
15	82350000	82400000	0.0578125	0.3956	0.4518	0.33	0.3499	SCN	ADUR
15	82375000	82425000	0.05625	0.5315	0.5891	0.3542	0.3954	SCN	ADUR
15	82400000	82450000	0.0598958	0.529	0.6626	0.3153	0.4122	SCN	ADUR
15	82600000	82650000	0.0380208	0.2106	0.3144	0.0328	0.0922	SCN	ADUR
15	82725000	82775000	0.0598958	0.7207	0.6262	0.5368	0.4447	SCN	ADUR
15	82850000	82900000	0.0572917	0.9523	0.7931	0.648	0.5763	SCN	ADUR
15	83000000	83050000	0.0473958	0.8598	0.5489	0.5032	0.2504	SCN	ADUR
15	83025000	83075000	0.0489583	0.8584	0.5238	0.2769	0.118	SCN	ADUR
15	83050000	83100000	0.0520833	0.7461	0.4308	0.008	0.0037	SCN	ADUR
15	83075000	83125000	0.04375	0.8064	0.7285	0.4596	0.4232	SCN	ADUR
15	83100000	83150000	0.0427083	0.8434	0.7767	0.5325	0.5375	SCN	ADUR
15	83225000	83275000	0.03875	0.8876	0.8333	0.4805	0.6515	SCN	ADUR
15	83250000	83300000	0.0340625	0.8021	0.799	0.4154	0.5609	SCN	ADUR
15	83975000	84025000	0.046875	0.5732	0.2402	-0.1622	0	SCN	ADUR
15	84050000	84100000	0.0322917	0.2052	0.321	-0.2363	0	SCN	ADUR
15	84075000	84125000	0.0322917	0.2593	0.3364	-0.1333	0	SCN	ADUR
15	84100000	84150000	0.0322917	0.1885	0.2366	-0.1373	0	SCN	ADUR
15	84400000	84450000	0.0572917	0.3756	0.4944	0.1467	0.1866	SCN	ADUR
15	84425000	84475000	0.0494792	0.4467	0.8117	0.2418	0.4275	SCN	ADUR
15	84450000	84500000	0.0572917	0.606	0.8181	0.311	0.4766	SCN	ADUR
15	84475000	84525000	0.0640625	0.6258	0.8097	0.5124	0.6796	SCN	ADUR
15	84675000	84725000	0.0421875	0.6671	0.7157	0.4184	0.6341	SCN	ADUR
15	87025000	87075000	0.0414583	0.7691	0.5321	0.2356	0.1842	SCN	ADUR
15	87100000	87150000	0.0404167	0.8916	0.6033	0.2917	0.2327	SCN	ADUR
15	87125000	87175000	0.0404167	0.9403	0.6683	0.126	0.0893	SCN	ADUR
15	87150000	87200000	0.038125	0.96	0.6334	0.6095	0.482	SCN	ADUR
15	88675000	88725000	0.0372917	0.8775	0.4819	0.7054	0.3449	SCN	ADUR
15	88700000	88750000	0.039375	0.8629	0.4601	0.5345	0.301	SCN	ADUR
15	88725000	88775000	0.039375	0.8322	0.4899	0.4708	0.2604	SCN	ADUR
15	88750000	88800000	0.0335417	0.7133	0.5235	0.698	0.431	SCN	ADUR
15	88775000	88825000	0.0377083	0.6959	0.4755	0.2752	0.2142	SCN	ADUR
15	88800000	88850000	0.0360417	0.7821	0.4586	0.1447	0.111	SCN	ADUR
15	88875000	88925000	0.0357292	0.6978	0.3658	0.6633	0.3355	SCN	ADUR
15	88900000	88950000	0.0357292	0.7438	0.3435	0.7432	0.2658	SCN	ADUR
15	88925000	88975000	0.0357292	0.8597	0.394	0.2091	0.0959	SCN	ADUR
15	88950000	89000000	0.0365625	0.8943	0.4061	0.1388	0.0688	SCN	ADUR
15	88975000	89025000	0.031875	0.8002	0.3603	0.6571	0.1842	SCN	ADUR
15	89000000	89050000	0.0329167	0.7212	0.3405	0.8725	0.2471	SCN	ADUR
15	89325000	89375000	0.0325	0.6401	0.4232	0.0394	0.0249	SCN	ADUR
15	89350000	89400000	0.0325	0.6362	0.3805	0.1598	0.0989	SCN	ADUR
15	89375000	89425000	0.0325	0.3444	0.3835	-0.0072	0	SCN	ADUR
15	89725000	89775000	0.0364583	0.2209	0.2037	0.2079	0.1752	SCN	ADUR
15	89750000	89800000	0.0364583	0.358	0.2203	0.2112	0.1168	SCN	ADUR
16	21475000	21525000	0.0429167	0.551	0.5662	0.2941	0.4786	SCN	ADUR
16	26225000	26275000	0.065	0.5247	0.5592	0.1009	0.1326	SCN	ADUR
16	26250000	26300000	0.0676042	0.5556	0.6057	0.2941	0.3321	SCN	ADUR
16	26275000	26325000	0.06875	0.6538	0.5945	0.4925	0.5811	SCN	ADUR
16	26325000	26375000	0.06875	1	0.3543	0.2509	0.2603	SCN	ADUR
16	26400000	26450000	0.06875	0.8506	0.8534	0.5377	0.6033	SCN	ADUR
16	26425000	26475000	0.0682292	0.8553	0.8707	0.4451	0.5588	SCN	ADUR
16	26450000	26500000	0.0682292	0.8334	0.8327	0.2416	0.6177	SCN	ADUR
16	26475000	26525000	0.0604167	0.5956	0.608	0.2015	0.3312	SCN	ADUR
16	55375000	55425000	0.0317708	0.4465	0.6422	0.4221	0.5059	SCN	ADUR
16	55400000	55450000	0.0322917	0.501	0.45	0.5083	0.4045	SCN	ADUR
16	71100000	71150000	0.0408333	0.091	0.097	0.0437	0.0529	SCN	ADUR
17	9275000	9325000	0.0560417	0.3511	0.2128	0.1822	0.1325	SCN	ADUR
17	9300000	9350000	0.048125	0.5439	0.5433	0.3662	0.4335	SCN	ADUR
17	26750000	26800000	0.03125	0.7809	0.3777	0.206	0.1186	SCN	ADUR
17	27000000	27050000	0.0364583	0.6215	0.3826	-0.2418	0	SCN	ADUR
17	27025000	27075000	0.0354167	0.2358	0.1789	-0.2803	0	SCN	ADUR
17	27050000	27100000	0.03125	0.1742	0.1108	-0.1181	0	SCN	ADUR
17	32400000	32450000	0.0432292	0.3144	0.245	0.0018	0.0012	SCN	ADUR
17	32425000	32475000	0.0463542	0.5141	0.237	0.0602	0.0616	SCN	ADUR
18	24950000	25000000	0.0380208	0.2402	0.2173	0.0649	0.0752	SCN	ADUR
18	26300000	26350000	0.040625	0.0973	0.0789	0.0159	0.0165	SCN	ADUR
18	26325000	26375000	0.0342708	0.3181	0.2424	-0.1003	0	SCN	ADUR
18	28075000	28125000	0.0520833	0.4078	0.1643	-0.2973	0	SCN	ADUR
18	28100000	28150000	0.05375	0.3055	0.1339	0.0056	0.0021	SCN	ADUR
18	28125000	28175000	0.035	0.4777	0.0628	-0.404	0	SCN	ADUR
18	28150000	28200000	0.0422917	0.153	0.0509	-0.1824	0	SCN	ADUR
18	28200000	28250000	0.0342708	0.1746	0.1336	0.1392	0.0947	SCN	ADUR
18	28225000	28275000	0.0415625	0.3118	0.1834	-0.0065	0	SCN	ADUR
18	28250000	28300000	0.0353125	0.4759	0.2531	-0.1264	0	SCN	ADUR
18	29575000	29625000	0.0351042	0.175	0.3435	0.1497	0.292	SCN	ADUR
18	29600000	29650000	0.0359375	0.2215	0.3149	0.0455	0.0782	SCN	ADUR
18	29625000	29675000	0.0359375	0.7335	0.3444	-0.1209	0	SCN	ADUR
18	29650000	29700000	0.0390625	0.6901	0.4038	0.2792	0.2469	SCN	ADUR
18	29675000	29725000	0.0463542	0.7786	0.4712	0.259	0.2048	SCN	ADUR
18	29700000	29750000	0.035625	0.8419	0.5263	0.1814	0.1938	SCN	ADUR
18	29725000	29775000	0.0496875	0.7739	0.5967	0.1292	0.1626	SCN	ADUR
18	29750000	29800000	0.0496875	0.4272	0.473	-0.1496	0	SCN	ADUR
18	29775000	29825000	0.0486458	0.1046	0.0529	0.0524	0.0338	SCN	ADUR
18	29800000	29850000	0.0608333	0.4172	0.223	0.1397	0.12	SCN	ADUR
18	29825000	29875000	0.0577083	0.5508	0.422	-0.1997	0	SCN	ADUR
18	29850000	29900000	0.0534375	0.4479	0.3972	-0.1943	0	SCN	ADUR
18	31425000	31475000	0.0557292	0.3009	0.451	0.2076	0.2853	SCN	ADUR
18	31450000	31500000	0.0523958	0.3247	0.3765	0.1334	0.1604	SCN	ADUR
18	31475000	31525000	0.0523958	0.285	0.2628	0.0482	0.0564	SCN	ADUR
18	31500000	31550000	0.0507292	0.7756	0.5054	0.1008	0.0688	SCN	ADUR
18	31525000	31575000	0.0507292	0.8466	0.5545	0.1206	0.0858	SCN	ADUR
18	31550000	31600000	0.0533333	0.8371	0.5484	0.1702	0.2507	SCN	ADUR
18	31575000	31625000	0.0533333	0.4522	0.3843	0.2048	0.325	SCN	ADUR
18	31600000	31650000	0.048125	0.2214	0.5543	0.0783	0.19	SCN	ADUR
18	31625000	31675000	0.0372917	0.2491	0.6111	0.0973	0.2154	SCN	ADUR
18	31750000	31800000	0.0339583	0.4932	0.4042	0.2475	0.2067	SCN	ADUR
18	31775000	31825000	0.035625	0.7516	0.5409	0.2908	0.248	SCN	ADUR
18	31800000	31850000	0.0478125	0.353	0.3444	0.4002	0.3398	SCN	ADUR
18	31825000	31875000	0.0407292	0.291	0.3108	0.3248	0.3101	SCN	ADUR
18	31850000	31900000	0.0448958	0.4491	0.6574	0.3383	0.3196	SCN	ADUR
18	39825000	39875000	0.0384375	0.2507	0.1348	0.127	0.0884	SCN	ADUR
18	46975000	47025000	0.0447917	0.1198	0.1442	-0.0474	0	SCN	ADUR
18	47000000	47050000	0.0447917	0.2108	0.212	0.0851	0.0753	SCN	ADUR
18	47025000	47075000	0.0447917	0.2868	0.2376	0.1669	0.1562	SCN	ADUR
18	48600000	48650000	0.0383333	0.5719	0.1751	-0.1287	0	SCN	ADUR
18	48625000	48675000	0.0591667	0.9243	0.2387	0.1991	0.2217	SCN	ADUR
18	48650000	48700000	0.0470833	0.511	0.1961	0.0432	0.0404	SCN	ADUR
18	48875000	48925000	0.0355208	0.109	0.0877	-0.0265	0	SCN	ADUR
1	12200000	12250000	0.0195833	0.184	0.1677	0.0425	0.0648	SWCN	ADUR
1	12225000	12275000	0.0210417	0.1341	0.099	-0.0052	0	SWCN	ADUR
1	55000000	55050000	0.014375	0.0457	0.0137	-0.0042	0	SWCN	ADUR
1	178075000	178125000	0.015625	0.5329	0.1	-0.128	0	SWCN	ADUR
1	178100000	178150000	0.015625	0.332	0.081	-0.0004	0	SWCN	ADUR
1	178200000	178250000	0.015625	0.4453	0.0358	-0.2388	0	SWCN	ADUR
1	178225000	178275000	0.0152083	0.2729	0.0173	-0.4555	0	SWCN	ADUR
1	182600000	182650000	0.0291667	0.2692	0.0692	0.041	0.0298	SWCN	ADUR
1	182800000	182850000	0.0375	0.2835	0.2825	0.171	0.1535	SWCN	ADUR
1	182825000	182875000	0.0379167	0.6516	0.5469	0.5169	0.4322	SWCN	ADUR
1	182900000	182950000	0.0260417	0.1094	0.0949	-0.0119	0	SWCN	ADUR
1	182950000	183000000	0.026875	0.2099	0.0344	-0.1592	0	SWCN	ADUR
1	183000000	183050000	0.023125	0.6148	0.0058	-0.3793	0	SWCN	ADUR
1	183050000	183100000	0.015625	0.7689	0.0272	-0.3259	0	SWCN	ADUR
1	183075000	183125000	0.015625	0.6083	0.2879	-0.2011	0	SWCN	ADUR
1	183100000	183150000	0.015625	0.4537	0.7762	-0.1476	0	SWCN	ADUR
1	183775000	183825000	0.0214583	0.8217	0.7792	0.3899	0.2743	SWCN	ADUR
1	183800000	183850000	0.0214583	0.6485	0.4914	0.489	0.3176	SWCN	ADUR
1	183825000	183875000	0.0239583	0.3806	0.3402	0.2574	0.279	SWCN	ADUR
1	183850000	183900000	0.0258333	0.4346	0.3787	0.1178	0.1288	SWCN	ADUR
1	183875000	183925000	0.02875	0.8452	0.5105	-0.0984	0	SWCN	ADUR
1	183900000	183950000	0.0391667	0.6464	0.3878	-0.1417	0	SWCN	ADUR
1	183925000	183975000	0.0391667	0.2977	0.2533	-0.2981	0	SWCN	ADUR
1	183950000	184000000	0.0391667	0.3314	0.2914	-0.4028	0	SWCN	ADUR
1	183975000	184025000	0.0391667	0.8933	0.5325	-0.1807	0	SWCN	ADUR
1	184000000	184050000	0.0391667	0.8444	0.3992	0.2841	0.2065	SWCN	ADUR
1	184025000	184075000	0.0391667	0.6826	0.5139	0.3628	0.323	SWCN	ADUR
1	184050000	184100000	0.0391667	0.6892	0.6174	0.0272	0.0373	SWCN	ADUR
1	184075000	184125000	0.0391667	0.6389	0.4884	-0.0678	0	SWCN	ADUR
1	184100000	184150000	0.0391667	0.4671	0.5666	0.1656	0.231	SWCN	ADUR
1	184125000	184175000	0.0341667	0.5012	0.7277	0.4429	0.6111	SWCN	ADUR
1	238100000	238150000	0.0139583	0.2082	0.4345	0.1816	0.2241	SWCN	ADUR
1	252900000	252950000	0.0216667	0.1254	0.0423	-0.1165	0	SWCN	ADUR
1	252925000	252975000	0.0245833	0.0033	0.0018	-0.0024	0	SWCN	ADUR
1	253000000	253050000	0.0289583	0.2846	0.2234	0.1599	0.1958	SWCN	ADUR
1	253075000	253125000	0.0260417	0.2211	0.1313	-0.1072	0	SWCN	ADUR
1	253100000	253150000	0.031875	0.2632	0.1317	0.0356	0.0436	SWCN	ADUR
1	253325000	253375000	0.016875	0.3135	0.2256	0.0431	0.0606	SWCN	ADUR
1	253425000	253475000	0.018125	0.1221	0.0264	-0.1331	0	SWCN	ADUR
1	253475000	253525000	0.0210417	0.465	0.1258	-0.1479	0	SWCN	ADUR
1	253500000	253550000	0.0241667	0.4016	0.1307	-0.2245	0	SWCN	ADUR
1	253525000	253575000	0.025625	0.2438	0.0818	-0.161	0	SWCN	ADUR
1	253625000	253675000	0.0266667	0.2021	0.2819	0.0213	0.0518	SWCN	ADUR
1	253650000	253700000	0.0170833	0.2262	0.2297	-0.0637	0	SWCN	ADUR
2	66350000	66400000	0.0210417	0.5947	0.0044	-0.3543	0	SWCN	ADUR
2	66400000	66450000	0.0210417	0.3523	0.0065	-0.5461	0	SWCN	ADUR
2	66750000	66800000	0.01625	0.6774	0.4194	0.2094	0.2157	SWCN	ADUR
2	67400000	67450000	0.0358333	0.2604	0.0856	0.0307	0.0166	SWCN	ADUR
2	67825000	67875000	0.0366667	0.992	0.0486	-0.2663	0	SWCN	ADUR
2	67850000	67900000	0.035	0.4054	0.024	-0.0279	0	SWCN	ADUR
2	68100000	68150000	0.035	0.5261	0.1696	0.1026	0.0763	SWCN	ADUR
2	68175000	68225000	0.031875	0.5394	0.0397	-0.226	0	SWCN	ADUR
2	68200000	68250000	0.0252083	0.5725	0.0847	0.0015	-0.0026	SWCN	ADUR
2	68525000	68575000	0.018125	0.047	0.0062	-0.1193	0	SWCN	ADUR
2	68550000	68600000	0.0179167	0.9728	0.0956	-0.2377	0	SWCN	ADUR
2	68575000	68625000	0.018125	0.9697	0.1264	-0.4218	0	SWCN	ADUR
2	68600000	68650000	0.018125	0.4748	0.0559	-0.0944	0	SWCN	ADUR
2	68800000	68850000	0.0166667	0.4237	0.0826	0.0517	0.0272	SWCN	ADUR
2	68825000	68875000	0.0166667	0.8679	0.0372	0.0368	0.0141	SWCN	ADUR
2	69650000	69700000	0.0264583	0.7609	0.005	-0.0727	0	SWCN	ADUR
2	69675000	69725000	0.0264583	0.7953	0.0061	-0.2247	0	SWCN	ADUR
2	69850000	69900000	0.031875	0.2888	0.0061	-0.2548	0	SWCN	ADUR
2	69875000	69925000	0.031875	0.9877	0.02	-0.2995	0	SWCN	ADUR
2	69900000	69950000	0.031875	0.8684	0.006	-0.3988	0	SWCN	ADUR
2	69925000	69975000	0.0322917	0.2155	0.0006	-0.4798	0	SWCN	ADUR
2	70350000	70400000	0.0295833	0.9202	0.026	-0.2041	0	SWCN	ADUR
2	70375000	70425000	0.0295833	1	0.0327	-0.1328	0	SWCN	ADUR
2	70675000	70725000	0.025	0.2207	0.0046	-0.1211	0	SWCN	ADUR
2	70775000	70825000	0.03125	0.8791	0.0025	-0.1201	0	SWCN	ADUR
2	70850000	70900000	0.03125	1	0.0032	-0.6515	0	SWCN	ADUR
2	71025000	71075000	0.0272917	0.8823	0.011	-0.088	0	SWCN	ADUR
2	71175000	71225000	0.02375	0.9261	0.0061	-0.1316	0	SWCN	ADUR
2	71200000	71250000	0.023125	0.9466	0.0109	-0.198	0	SWCN	ADUR
2	71225000	71275000	0.023125	0.9873	0.0101	-0.047	0	SWCN	ADUR
2	71375000	71425000	0.023125	0.6909	0.0655	0.03	0.0114	SWCN	ADUR
2	92975000	93025000	0.0166667	0.3462	0.7853	0.1105	0.3317	SWCN	ADUR
2	93000000	93050000	0.0166667	0.5553	0.9188	0.1307	0.3027	SWCN	ADUR
2	93025000	93075000	0.0166667	0.6736	0.8278	0.0333	0.0586	SWCN	ADUR
2	93075000	93125000	0.0166667	0.3179	0.3976	0.2215	0.2279	SWCN	ADUR
2	93100000	93150000	0.0166667	0.2425	0.3367	0.0068	0.0108	SWCN	ADUR
2	93125000	93175000	0.0166667	0.3754	0.4103	-0.0151	0	SWCN	ADUR
2	93150000	93200000	0.0141667	0.8407	0.7085	0.0504	0.0514	SWCN	ADUR
2	93175000	93225000	0.0158333	0.8749	0.5509	0.0583	0.0645	SWCN	ADUR
2	93200000	93250000	0.0158333	0.6649	0.3965	0.0901	0.1052	SWCN	ADUR
2	93250000	93300000	0.018125	0.3398	0.4696	0.3814	0.3948	SWCN	ADUR
2	93275000	93325000	0.0170833	0.7453	1.0681	0.3202	0.3538	SWCN	ADUR
2	93300000	93350000	0.0179167	0.6344	0.9171	0.1481	0.1359	SWCN	ADUR
2	134225000	134275000	0.0216667	0.6979	0.4399	-0.0084	0	SWCN	ADUR
2	134250000	134300000	0.0214583	0.5976	0.3714	-0.173	0	SWCN	ADUR
2	134275000	134325000	0.0214583	0.2284	0.1933	-0.1128	0	SWCN	ADUR
2	134375000	134425000	0.0354167	0.2027	0.2854	0.1597	0.1957	SWCN	ADUR
2	134400000	134450000	0.03375	0.1824	0.2261	0.1604	0.1895	SWCN	ADUR
2	134425000	134475000	0.0258333	0.08	0.0458	-0.3729	0	SWCN	ADUR
2	134475000	134525000	0.0195833	0.1514	0.0974	-0.0216	0	SWCN	ADUR
3	111850000	111900000	0.01625	0.5675	0.2996	-0.0844	0	SWCN	ADUR
3	114875000	114925000	0.0166667	0.3266	0.2104	0.1441	0.1374	SWCN	ADUR
3	114900000	114950000	0.0152083	0.1494	0.109	0.103	0.0967	SWCN	ADUR
4	40025000	40075000	0.0195833	0.4758	0.3636	0.1531	0.1422	SWCN	ADUR
4	40050000	40100000	0.0227083	0.6406	0.5641	0.2809	0.296	SWCN	ADUR
4	40075000	40125000	0.0222917	0.6926	0.6096	0.3124	0.3304	SWCN	ADUR
4	40100000	40150000	0.0177083	0.7562	0.6122	0.3514	0.3414	SWCN	ADUR
4	40125000	40175000	0.0177083	0.8178	0.5412	0.3895	0.3125	SWCN	ADUR
5	41275000	41325000	0.0189583	0.8104	0.0009	-0.3677	0	SWCN	ADUR
5	41300000	41350000	0.0189583	0.6671	0.0623	-0.0717	0	SWCN	ADUR
5	41375000	41425000	0.0189583	0.1628	0.0196	-0.38	0	SWCN	ADUR
5	41400000	41450000	0.0189583	0.1478	0.0238	-0.3031	0	SWCN	ADUR
5	41450000	41500000	0.0189583	0.2709	0.073	0.1385	0.0712	SWCN	ADUR
5	41675000	41725000	0.01875	0.2709	0.0026	-0.0616	0	SWCN	ADUR
5	41700000	41750000	0.01875	0.9907	0.0035	-0.1556	0	SWCN	ADUR
5	41725000	41775000	0.01875	0.9679	0.0039	-0.0681	0	SWCN	ADUR
5	41850000	41900000	0.01875	0.3765	0.0341	0.0654	0.0202	SWCN	ADUR
5	41925000	41975000	0.01875	0.3939	0.0768	-0.0182	0	SWCN	ADUR
5	41950000	42000000	0.01875	0.3444	0.0951	-0.1408	0	SWCN	ADUR
5	41975000	42025000	0.0183333	0.3677	0.072	-0.1044	0	SWCN	ADUR
6	59075000	59125000	0.015625	0.5098	0.2735	0.0751	0.0816	SWCN	ADUR
6	104700000	104750000	0.0139583	0.7155	0.6095	0.0701	0.0939	SWCN	ADUR
6	104725000	104775000	0.0139583	0.844	0.5816	-0.1427	0	SWCN	ADUR
6	104750000	104800000	0.0139583	0.8474	0.268	-0.609	0	SWCN	ADUR
6	104775000	104825000	0.0139583	0.8836	0.3523	-0.5087	0	SWCN	ADUR
6	104800000	104850000	0.0139583	0.8459	0.6015	-0.1302	0	SWCN	ADUR
6	104825000	104875000	0.014375	0.6457	0.438	-0.0982	0	SWCN	ADUR
6	104850000	104900000	0.015	0.6702	0.458	0.2026	0.2101	SWCN	ADUR
6	104875000	104925000	0.015	0.3785	0.3224	-0.1101	0	SWCN	ADUR
6	104900000	104950000	0.015	0.4913	0.4064	-0.5441	0	SWCN	ADUR
6	104925000	104975000	0.015	0.7719	0.5597	-0.4315	0	SWCN	ADUR
6	104950000	105000000	0.015	0.7155	0.1768	-0.3321	0	SWCN	ADUR
6	104975000	105025000	0.015	0.8597	0.4892	-0.21	0	SWCN	ADUR
6	105025000	105075000	0.015	0.5358	0.5494	-0.2565	0	SWCN	ADUR
6	105050000	105100000	0.015	0.494	0.4407	-0.3506	0	SWCN	ADUR
6	159100000	159150000	0.0189583	0.0921	0.0336	0.0069	0.0052	SWCN	ADUR
6	159125000	159175000	0.0183333	0.1945	0.0977	-0.0023	0	SWCN	ADUR
6	161375000	161425000	0.0145833	0.2747	0.1554	0.1669	0.1132	SWCN	ADUR
6	166725000	166775000	0.0145833	0.0115	0.0053	-0.1294	0	SWCN	ADUR
7	9250000	9300000	0.015625	0.4695	0.2836	0.0642	0.0757	SWCN	ADUR
7	9275000	9325000	0.0222917	0.8534	0.4018	0.0761	0.123	SWCN	ADUR
7	13225000	13275000	0.0141667	1	0.0004	-0.0048	0	SWCN	ADUR
7	13250000	13300000	0.015625	0.0081	0.0003	-0.1506	0	SWCN	ADUR
7	28575000	28625000	0.0141667	0.4775	0.3415	0.0951	0.104	SWCN	ADUR
7	28900000	28950000	0.0170833	0.2808	0.2019	0.0759	0.052	SWCN	ADUR
7	28925000	28975000	0.0166667	0.1029	0.0842	0.0994	0.0606	SWCN	ADUR
7	28975000	29025000	0.0295833	0.2184	0.153	0.1982	0.1377	SWCN	ADUR
7	29000000	29050000	0.0289583	0.3443	0.1444	0.0001	0	SWCN	ADUR
7	29025000	29075000	0.0302083	0.1106	0.0448	-0.0632	0	SWCN	ADUR
7	29050000	29100000	0.029375	0.2278	0.1041	0.0192	0.0118	SWCN	ADUR
7	29075000	29125000	0.0277083	0.0283	0.0166	-0.0341	0	SWCN	ADUR
7	29200000	29250000	0.0308333	0.2742	0.1601	0.1662	0.1332	SWCN	ADUR
7	29300000	29350000	0.0235417	0.0312	0.0138	-0.0432	0	SWCN	ADUR
7	29550000	29600000	0.0564583	0.2531	0.1153	0.1407	0.0875	SWCN	ADUR
7	29575000	29625000	0.0564583	0.4487	0.2593	0.2008	0.1485	SWCN	ADUR
7	29950000	30000000	0.05625	0.4263	0.3438	0.2507	0.2618	SWCN	ADUR
7	29975000	30025000	0.05625	0.726	0.4497	0.2806	0.3232	SWCN	ADUR
7	30000000	30050000	0.05625	0.5422	0.3466	0.1572	0.1769	SWCN	ADUR
7	30025000	30075000	0.05625	0.3743	0.3415	0.2986	0.3254	SWCN	ADUR
7	30125000	30175000	0.0210417	0.6617	0.3334	0.2809	0.216	SWCN	ADUR
7	30150000	30200000	0.0166667	0.4013	0.2412	0.089	0.0915	SWCN	ADUR
7	40200000	40250000	0.0158333	0.2626	0.0559	-0.0072	0	SWCN	ADUR
7	40225000	40275000	0.0158333	0.039	0.0139	-0.0955	0	SWCN	ADUR
7	45775000	45825000	0.0222917	0.2313	0.1796	-0.0212	0	SWCN	ADUR
7	45800000	45850000	0.020625	0.0674	0.0454	-0.0195	0	SWCN	ADUR
7	74425000	74475000	0.0164583	0.146	0.1396	0.1067	0.1043	SWCN	ADUR
7	74450000	74500000	0.0185417	0.1707	0.1499	0.0201	0.0229	SWCN	ADUR
7	74475000	74525000	0.0185417	0.3177	0.2241	-0.0222	0	SWCN	ADUR
7	74500000	74550000	0.0166667	0.8012	0.4091	0.3229	0.3184	SWCN	ADUR
7	74525000	74575000	0.0166667	0.9552	0.3868	0.1597	0.2151	SWCN	ADUR
7	74550000	74600000	0.0166667	0.6376	0.5096	0.2382	0.2766	SWCN	ADUR
7	74575000	74625000	0.016875	0.5241	0.6254	0.2623	0.3424	SWCN	ADUR
7	74600000	74650000	0.015625	0.2905	0.257	0.0324	0.0301	SWCN	ADUR
7	74625000	74675000	0.0183333	0.2763	0.2001	0.1151	0.0883	SWCN	ADUR
7	74650000	74700000	0.0189583	0.2115	0.1587	0.0292	0.0263	SWCN	ADUR
7	74675000	74725000	0.01625	0.1008	0.1025	-0.1078	0	SWCN	ADUR
7	74700000	74750000	0.0166667	0.0218	0.0257	-0.0087	0	SWCN	ADUR
7	75025000	75075000	0.019375	0.2849	0.1888	0.2132	0.1253	SWCN	ADUR
7	75050000	75100000	0.0189583	0.2789	0.1268	0.0524	0.0325	SWCN	ADUR
7	75075000	75125000	0.0175	0.7544	0.2871	0.1759	0.0848	SWCN	ADUR
7	75150000	75200000	0.015625	0.5235	0.3816	0.1583	0.1118	SWCN	ADUR
7	75475000	75525000	0.0145833	0.0956	0.1184	0.0924	0.0832	SWCN	ADUR
7	92175000	92225000	0.01625	0.396	0.3385	0.1014	0.1028	SWCN	ADUR
7	92200000	92250000	0.019375	0.2505	0.2489	0.0958	0.1071	SWCN	ADUR
7	92250000	92300000	0.021875	0.124	0.1367	0.0228	0.0265	SWCN	ADUR
7	92275000	92325000	0.0185417	0.1938	0.1453	-0.0665	0	SWCN	ADUR
8	109750000	109800000	0.0272917	0.323	0.437	0.2581	0.3403	SWCN	ADUR
8	109775000	109825000	0.0272917	0.4031	0.5491	0.2636	0.4289	SWCN	ADUR
8	109800000	109850000	0.0272917	0.485	0.6289	0.3251	0.4874	SWCN	ADUR
8	109825000	109875000	0.0325	0.4159	0.5156	0.1937	0.3156	SWCN	ADUR
8	109850000	109900000	0.0139583	0.3928	0.4315	0.067	0.1145	SWCN	ADUR
8	121125000	121175000	0.0141667	0.0316	0.0295	-0.0293	0	SWCN	ADUR
8	121175000	121225000	0.015625	0.2602	0.175	0.0412	0.0446	SWCN	ADUR
8	121200000	121250000	0.015	0.1904	0.1088	-0.032	0	SWCN	ADUR
8	121250000	121300000	0.023125	0.4085	0.1934	-0.0372	0	SWCN	ADUR
8	121275000	121325000	0.0210417	0.1589	0.0989	-0.0754	0	SWCN	ADUR
8	121300000	121350000	0.0170833	0.2202	0.1143	0.177	0.0816	SWCN	ADUR
8	127400000	127450000	0.014375	0.3298	0.2643	-0.0008	0	SWCN	ADUR
8	127475000	127525000	0.0208333	0.1646	0.1187	-0.0356	0	SWCN	ADUR
8	127500000	127550000	0.01625	0.1141	0.0737	0.0095	0.0122	SWCN	ADUR
8	127575000	127625000	0.03125	0.1863	0.0801	-0.083	0	SWCN	ADUR
8	127650000	127700000	0.0435417	0.2853	0.1106	0.1071	0.1067	SWCN	ADUR
8	127800000	127850000	0.045	0.2205	0.0997	0.0515	0.071	SWCN	ADUR
8	127825000	127875000	0.0445833	0.192	0.0867	-0.0462	0	SWCN	ADUR
8	127850000	127900000	0.0333333	0.1735	0.0623	0.0208	0.0197	SWCN	ADUR
8	127925000	127975000	0.0177083	0.1076	0.1103	-0.0067	0	SWCN	ADUR
8	127950000	128000000	0.0195833	0.172	0.1467	0.0735	0.0741	SWCN	ADUR
8	128200000	128250000	0.0204167	0.2065	0.1449	0.1603	0.1435	SWCN	ADUR
8	128250000	128300000	0.0147917	0.1042	0.0545	0.0657	0.0515	SWCN	ADUR
8	128350000	128400000	0.0145833	0.1118	0.0587	0.0445	0.0433	SWCN	ADUR
8	128575000	128625000	0.014375	0.1685	0.076	0.0573	0.0362	SWCN	ADUR
8	128600000	128650000	0.014375	0.2128	0.0891	-0.1426	0	SWCN	ADUR
8	128625000	128675000	0.0160417	0.0003	0.0002	-0.1536	0	SWCN	ADUR
8	128675000	128725000	0.0272917	0.2699	0.1828	0.1019	0.0992	SWCN	ADUR
8	129050000	129100000	0.0179167	0.1489	0.3327	-0.0152	0	SWCN	ADUR
8	129075000	129125000	0.014375	0.1823	0.3338	0.0919	0.1388	SWCN	ADUR
8	129450000	129500000	0.0145833	0.2873	0.3475	0.2839	0.2997	SWCN	ADUR
8	129500000	129550000	0.015	0.298	0.3996	0.1365	0.2128	SWCN	ADUR
8	130150000	130200000	0.0314583	0.261	0.1495	0.1862	0.1212	SWCN	ADUR
8	130175000	130225000	0.0260417	0.2557	0.1088	0.217	0.0912	SWCN	ADUR
8	134625000	134675000	0.0179167	0.2218	0.0829	0.0802	0.0456	SWCN	ADUR
8	134725000	134775000	0.0183333	0.1592	0.0536	0.0893	0.0513	SWCN	ADUR
8	134750000	134800000	0.0185417	0.2278	0.1213	0.0678	0.0482	SWCN	ADUR
8	134775000	134825000	0.0175	0.0568	0.0336	0.0089	0.0064	SWCN	ADUR
9	6475000	6525000	0.015625	0.2625	0.2487	0.0641	0.1286	SWCN	ADUR
9	133050000	133100000	0.015625	0.2343	0.2131	0.0715	0.1033	SWCN	ADUR
9	133075000	133125000	0.015625	0.2321	0.274	0.0626	0.0903	SWCN	ADUR
10	5225000	5275000	0.0158333	0.1487	0.097	0.011	0.0075	SWCN	ADUR
10	37000000	37050000	0.0154167	0.4594	0.3968	0.0369	0.0272	SWCN	ADUR
10	37025000	37075000	0.0172917	0.4865	0.5409	0.0818	0.0526	SWCN	ADUR
10	53600000	53650000	0.0216667	0.4703	0.5614	0.1249	0.2068	SWCN	ADUR
10	53625000	53675000	0.0208333	0.3829	0.4071	0.1107	0.156	SWCN	ADUR
10	53650000	53700000	0.0220833	0.4113	0.3439	-0.0498	0	SWCN	ADUR
10	53675000	53725000	0.0225	0.4499	0.5087	0.1321	0.2036	SWCN	ADUR
10	53700000	53750000	0.0204167	0.3344	0.3701	0.0825	0.1	SWCN	ADUR
10	53725000	53775000	0.0191667	0.2099	0.1735	-0.1234	0	SWCN	ADUR
10	53750000	53800000	0.0183333	0.3414	0.2653	-0.129	0	SWCN	ADUR
11	225000	275000	0.0141667	0.4229	0.0873	0.1525	0.0398	SWCN	ADUR
11	250000	300000	0.0154167	0.4442	0.1173	-0.0037	0	SWCN	ADUR
12	28375000	28425000	0.0158333	0.3714	0.7532	-0.1131	0	SWCN	ADUR
12	28400000	28450000	0.0141667	0.2991	0.7304	-0.1638	0	SWCN	ADUR
12	59825000	59875000	0.0154167	0.3742	0.273	-0.1677	0	SWCN	ADUR
12	59975000	60025000	0.015	0.359	0.3235	0.078	0.0998	SWCN	ADUR
12	60025000	60075000	0.01625	0.292	0.3564	-0.0218	0	SWCN	ADUR
12	60075000	60125000	0.0175	0.7449	0.3918	0.0706	0.0933	SWCN	ADUR
12	60375000	60425000	0.015625	0.4204	0.3208	0.0654	0.0694	SWCN	ADUR
12	60400000	60450000	0.015	0.125	0.2084	0.0844	0.0812	SWCN	ADUR
13	19075000	19125000	0.015	0.2454	0.1975	-0.0155	0	SWCN	ADUR
13	19100000	19150000	0.015	0.9367	0.3834	0.2158	0.3435	SWCN	ADUR
13	205300000	205350000	0.020625	0.338	0.3304	0.0483	0.073	SWCN	ADUR
13	205325000	205375000	0.0252083	0.402	0.3899	0.0849	0.13	SWCN	ADUR
13	205350000	205400000	0.020625	0.2261	0.2034	0.0467	0.0558	SWCN	ADUR
13	205375000	205425000	0.0279167	0.3677	0.2574	-0.0138	0	SWCN	ADUR
13	205400000	205450000	0.0270833	0.4382	0.1996	-0.0148	0	SWCN	ADUR
14	92375000	92425000	0.0195833	0.3303	0.0609	0.2135	-39.0703	SWCN	ADUR
14	92700000	92750000	0.0197917	0.1588	0.1244	0.144	0.0934	SWCN	ADUR
14	92725000	92775000	0.0197917	0.496	0.2744	0.0973	0.063	SWCN	ADUR
14	92750000	92800000	0.0197917	0.3013	0.0983	0.0924	0.0365	SWCN	ADUR
14	104600000	104650000	0.021875	0.3538	0.28	0.173	0.1993	SWCN	ADUR
14	104650000	104700000	0.0291667	0.2366	0.3027	0.1618	0.2641	SWCN	ADUR
14	104675000	104725000	0.0320833	0.0857	0.1712	-0.1201	0	SWCN	ADUR
14	104725000	104775000	0.0516667	0.1629	0.2252	0.028	0.0523	SWCN	ADUR
14	104800000	104850000	0.040625	0.334	0.2638	0.0285	0.0345	SWCN	ADUR
14	104825000	104875000	0.0460417	0.1922	0.1584	-0.0038	0	SWCN	ADUR
14	104850000	104900000	0.0379167	0.0597	0.0582	0.0387	0.0453	SWCN	ADUR
14	104875000	104925000	0.04	0.1633	0.1819	-0.0079	0	SWCN	ADUR
14	104900000	104950000	0.0254167	0.22	0.3138	0.04	0.0673	SWCN	ADUR
14	104925000	104975000	0.0277083	0.2394	0.3656	0.1962	0.2705	SWCN	ADUR
14	104950000	105000000	0.025625	0.1529	0.2128	0.1359	0.1659	SWCN	ADUR
14	104975000	105025000	0.0204167	0.1364	0.165	0.0886	0.1141	SWCN	ADUR
15	12725000	12775000	0.0152083	0.4918	0.3736	0.0402	0.0625	SWCN	ADUR
15	12750000	12800000	0.0164583	0.1797	0.1294	0.0758	0.0996	SWCN	ADUR
15	12775000	12825000	0.016875	0.3121	0.2322	0.0766	0.0661	SWCN	ADUR
15	12800000	12850000	0.0179167	0.3757	0.3671	0.1417	0.1455	SWCN	ADUR
15	57900000	57950000	0.024375	0.7813	0.5664	-0.5199	0	SWCN	ADUR
15	57925000	57975000	0.0275	0.5084	0.5194	-0.3621	0	SWCN	ADUR
15	57950000	58000000	0.0710417	0.594	0.9215	0.2667	0.3843	SWCN	ADUR
15	57975000	58025000	0.08125	0.8791	0.8705	0.5044	0.4243	SWCN	ADUR
15	58000000	58050000	0.11	0.8537	0.8586	0.4457	0.4187	SWCN	ADUR
15	58025000	58075000	0.110417	0.7792	0.9371	0.4742	0.5868	SWCN	ADUR
15	58050000	58100000	0.154792	0.6804	0.8271	0.4954	0.6167	SWCN	ADUR
15	58075000	58125000	0.161458	0.585	0.6239	0.429	0.5044	SWCN	ADUR
15	58100000	58150000	0.167083	0.6643	0.6194	0.3464	0.3945	SWCN	ADUR
15	58175000	58225000	0.1925	0.5142	0.6258	0.3073	0.4567	SWCN	ADUR
15	58200000	58250000	0.187083	0.438	0.5767	0.3302	0.4868	SWCN	ADUR
15	58225000	58275000	0.186667	0.4711	0.5678	0.4171	0.4505	SWCN	ADUR
15	58250000	58300000	0.18	0.6264	0.6984	0.3612	0.4324	SWCN	ADUR
15	58275000	58325000	0.17625	0.7647	0.894	0.2972	0.4816	SWCN	ADUR
15	58300000	58350000	0.165208	0.7307	0.8245	0.3393	0.5242	SWCN	ADUR
15	58325000	58375000	0.136042	0.6573	0.8184	0.279	0.4419	SWCN	ADUR
15	58350000	58400000	0.136042	0.6719	0.7803	0.2454	0.3299	SWCN	ADUR
15	58375000	58425000	0.0904167	0.8267	0.5377	0.3446	0.342	SWCN	ADUR
15	60150000	60200000	0.029375	0.052	0.0077	-0.3514	0	SWCN	ADUR
15	60225000	60275000	0.0352083	0.5603	0.0034	-0.0754	0	SWCN	ADUR
15	60250000	60300000	0.0352083	0.8421	0.0026	-0.3164	0	SWCN	ADUR
15	60525000	60575000	0.0366667	0.5461	0.3049	0.279	0.2407	SWCN	ADUR
15	60625000	60675000	0.0366667	0.8376	0.4526	0.3636	0.3484	SWCN	ADUR
15	60650000	60700000	0.0366667	0.8973	0.2736	0.3046	0.2268	SWCN	ADUR
15	60675000	60725000	0.0366667	0.867	0.1424	0.1792	0.098	SWCN	ADUR
15	60700000	60750000	0.0366667	0.7174	0.087	0.0218	0.0097	SWCN	ADUR
15	60725000	60775000	0.036875	0.3267	0.0143	-0.0517	0	SWCN	ADUR
15	61125000	61175000	0.0377083	0.3584	0.0761	0.1325	0.0556	SWCN	ADUR
15	61225000	61275000	0.0379167	0.2876	0.1235	0.0367	0.0177	SWCN	ADUR
15	61675000	61725000	0.0358333	0.8901	0.0475	-0.1111	0	SWCN	ADUR
15	61700000	61750000	0.0370833	0.5002	0.0276	-0.1227	0	SWCN	ADUR
15	61750000	61800000	0.03625	0.1054	0.0021	-0.1001	0	SWCN	ADUR
15	61775000	61825000	0.03625	0.4358	0.0325	-0.3592	0	SWCN	ADUR
15	62125000	62175000	0.0354167	0.5951	0.0508	0.144	0.0502	SWCN	ADUR
15	62175000	62225000	0.03375	0.646	0.5326	0.4867	0.5308	SWCN	ADUR
15	62300000	62350000	0.0327083	0.7355	0.1045	-0.2076	0	SWCN	ADUR
15	104700000	104750000	0.0308333	0.9455	0.0388	-0.1375	0	SWCN	ADUR
[truncated: 12,582 more rows]

## Sheet: S9
Supp. Table S9. The 50 kb regions of potential introgression from European domestic pigs into Chinese indigenous pigs (EDOM-like).
[truncated: 17,073 more rows]

[truncated: 17 more sheets: S10, S11, S12, S13, S14, S15, S16, S17, S18, S19, S20, S21, S22, S23, S24, S25, S26]
